# Supplementary material for: A monoclinic polymorph of N,N′-bis­(2,6-diisopropyl­phen­yl)formamidine
Source: Acta Crystallogr Sect E Struct Rep Online. 2008 Jul 9;64(Pt 8):o1447. doi: 10.1107/S160053680802076X (PMC2962078; doi:10.1107/S160053680802076X)
Supplement: Supplementary file 1 [file e-64-o1447-sup1.cif]

##############################################################################
###                                                                        ###
###        Electronic paper (Acta Crystallographica Section E)             ###
###                                                                        ###
##############################################################################
#                                                                            #
# This CIF contains the data in a paper accepted for publication in Acta     #
# Crystallographica Section E. It conforms to the requirements of Notes      #
# for Authors for Section E, and has been peer reviewed under the auspices   #
# of the IUCr Commission on Journals.                                        #
#                                                                            #
# Full details of the Crystallographic Information File format               #
# are given in the paper "The Crystallographic Information File (CIF):       #
# a New Standard Archive File for Crystallography" by S. R. Hall, F. H.      #
# Allen and I. D. Brown [Acta Cryst. (1991), A47, 655-685].                  #
#                                                                            #
# The current version of the core CIF dictionary is obtainable from          #
# ftp://ftp.iucr.org/pub/cif_core.dic. The current version number is 2.4.    #
#                                                                            #
# Software is freely available for graphical display of the structure(s) in  #
# this CIF.  For information consult the CIF home page http://www.iucr.org/  #
# cif/home.html                                                              #
#                                                                            #
# This file may be used for bona fide research purposes within the           #
# scientific community so long as proper attribution is given to the journal # 
# article from which it was obtained.                                        #
#                                                                            #
##############################################################################
                                             
data_I
_audit_creation_method     SHELXL-97
_chemical_name_systematic
;
<i>N</i>,<i>N</i>'-bis(2,6-diisopropylphenyl)formamidine
;
_chemical_name_common     ?
_chemical_formula_moiety     'C25 H36 N2'
_chemical_formula_sum     'C25 H36 N2'
_chemical_formula_iupac     'C25 H36 N2'
_chemical_formula_weight     364.56
_chemical_melting_point     ?
_symmetry_cell_setting     monoclinic
_symmetry_space_group_name_H-M     'C 2/c'
_symmetry_space_group_name_Hall     '-C 2yc'
loop_
    _symmetry_equiv_pos_as_xyz
    'x, y, z'
    '-x, y, -z+1/2'
    'x+1/2, y+1/2, z'
    '-x+1/2, y+1/2, -z+1/2'
    '-x, -y, -z'
    'x, -y, z-1/2'
    '-x+1/2, -y+1/2, -z'
    'x+1/2, -y+1/2, z-1/2'
_cell_length_a     24.169(4)
_cell_length_b     12.7881(18)
_cell_length_c     19.479(3)
_cell_angle_alpha     90.00
_cell_angle_beta     126.735(2)
_cell_angle_gamma     90.00
_cell_volume     4824.8(12)
_cell_formula_units_Z     8
_cell_measurement_reflns_used     2205
_cell_measurement_theta_min     2.64
_cell_measurement_theta_max     21.75
_cell_measurement_temperature     291(2)
_exptl_crystal_description     block
_exptl_crystal_colour     colourless
_exptl_crystal_size_max     0.45
_exptl_crystal_size_mid     0.34
_exptl_crystal_size_min     0.30
_exptl_crystal_density_diffrn     1.004
_exptl_crystal_density_meas     ?
_exptl_crystal_density_method     'not measured'
_exptl_crystal_F_000     1600
_exptl_absorpt_coefficient_mu     0.058
_exptl_absorpt_correction_type     none
_exptl_absorpt_process_details     ?
_exptl_absorpt_correction_T_min     ?
_exptl_absorpt_correction_T_max     ?
_exptl_special_details     ?
_diffrn_ambient_temperature     291(2)
_diffrn_radiation_type     MoK\a
_diffrn_radiation_wavelength     0.71073
_diffrn_radiation_source     'fine-focus sealed tube'
_diffrn_radiation_monochromator     graphite
_diffrn_measurement_device_type     'Bruker SMART 1K CCD'
_diffrn_measurement_method     '\f and \w'
_diffrn_reflns_number     12048
_diffrn_reflns_av_R_equivalents     0.0363
_diffrn_reflns_av_sigmaI/netI     0.0453
_diffrn_reflns_theta_min     2.10
_diffrn_reflns_theta_max     25.00
_diffrn_reflns_theta_full     25.00
_diffrn_measured_fraction_theta_max     0.999
_diffrn_measured_fraction_theta_full     0.999
_diffrn_reflns_limit_h_min     -28
_diffrn_reflns_limit_h_max     28
_diffrn_reflns_limit_k_min     -7
_diffrn_reflns_limit_k_max     15
_diffrn_reflns_limit_l_min     -23
_diffrn_reflns_limit_l_max     23
_diffrn_standards_number     0
_diffrn_standards_interval_count     .
_diffrn_standards_interval_time     .
_diffrn_standards_decay_%     ?
_refine_special_details
;
Refinement of <i>F</i>^2^ against ALL reflections. The weighted <i>R</i>-factor
<i>wR</i> and goodness of fit <i>S</i> are based on <i>F</i>^2^, conventional
<i>R</i>-factors <i>R</i> are based on <i>F</i>, with <i>F</i> set to zero for
negative <i>F</i>^2^. The threshold expression of <i>F</i>^2^ >
\s(<i>F</i>^2^) is used only for calculating <i>R</i>-factors(gt) <i>etc</i>.
and is not relevant to the choice of reflections for refinement.
<i>R</i>-factors based on <i>F</i>^2^ are statistically about twice as large
as those based on <i>F</i>, and <i>R</i>- factors based on ALL data will be
even larger.
;
_reflns_number_total     4242
_reflns_number_gt     2237
_reflns_threshold_expression     I>2\s(I)
_refine_ls_structure_factor_coef     Fsqd
_refine_ls_matrix_type     full
_refine_ls_R_factor_all     0.1125
_refine_ls_R_factor_gt     0.0509
_refine_ls_wR_factor_gt     0.1251
_refine_ls_wR_factor_ref     0.1606
_refine_ls_goodness_of_fit_ref     1.019
_refine_ls_restrained_S_all     1.019
_refine_ls_number_reflns     4242
_refine_ls_number_parameters     252
_refine_ls_number_restraints     0
_refine_ls_hydrogen_treatment     constr
_refine_ls_weighting_scheme     calc
_refine_ls_weighting_details
          'calc w=1/[\s^2^(Fo^2^)+(0.065P)^2^+2.1873P] where P=(Fo^2^+2Fc^2^)/3'
_atom_sites_solution_hydrogens     geom
_atom_sites_solution_primary     direct
_atom_sites_solution_secondary     difmap
_refine_ls_shift/su_max     0.000
_refine_ls_shift/su_mean     0.000
_refine_diff_density_max     0.181
_refine_diff_density_min     -0.173
_refine_ls_extinction_method     none
_refine_ls_extinction_coef     ?
loop_
    _atom_type_symbol
    _atom_type_description
    _atom_type_scat_dispersion_real
    _atom_type_scat_dispersion_imag
    _atom_type_scat_source
    'C' 'C' 0.0033 0.0016
                         'International Tables Vol C Tables 4.2.6.8 and 6.1.1.4'
    'H' 'H' 0.0000 0.0000
                         'International Tables Vol C Tables 4.2.6.8 and 6.1.1.4'
    'N' 'N' 0.0061 0.0033
                         'International Tables Vol C Tables 4.2.6.8 and 6.1.1.4'
_computing_data_collection     'SMART (Bruker, 2003)'
_computing_cell_refinement     'SAINT (Bruker, 2003)'
_computing_data_reduction     'SAINT (Bruker, 2003)'
_computing_structure_solution     'SHELXS97 (Sheldrick, 2008)'
_computing_structure_refinement     'SHELXL97 (Sheldrick, 2008)'
_computing_molecular_graphics     'ORTEP-3 for Windows (Farrugia, 1997)'
_computing_publication_material     'publCIF (Westrip, 2008)'
loop_
    _atom_site_type_symbol
    _atom_site_label
    _atom_site_fract_x
    _atom_site_fract_y
    _atom_site_fract_z
    _atom_site_U_iso_or_equiv
    _atom_site_adp_type
    _atom_site_calc_flag
    _atom_site_refinement_flags
    _atom_site_occupancy
    _atom_site_disorder_assembly
    _atom_site_disorder_group
    N N2 0.02590(9) 0.18752(13) 0.69910(11) 0.0465(5) Uani d . 1 . .
    H H2A 0.0113 0.1919 0.7299 0.056 Uiso calc PR 0.50 . .
    N N1 0.00186(10) 0.01071(13) 0.67743(12) 0.0502(5) Uani d . 1 . .
    H H1A -0.0042 0.0087 0.7167 0.060 Uiso calc PR 0.50 . .
    C C2 -0.00791(13) -0.08218(17) 0.63024(16) 0.0509(6) Uani d . 1 . .
    C C1 0.01996(11) 0.09893(17) 0.66139(14) 0.0468(6) Uani d . 1 . .
    H H1 0.0290 0.0985 0.6212 0.056 Uiso calc R 1 . .
    C C14 0.05632(11) 0.27673(17) 0.68974(14) 0.0463(6) Uani d . 1 . .
    C C15 0.01510(13) 0.36571(18) 0.64789(15) 0.0554(6) Uani d . 1 . .
    C C19 0.12706(12) 0.27631(19) 0.72640(16) 0.0569(6) Uani d . 1 . .
    C C7 0.03995(14) -0.16434(18) 0.67252(17) 0.0607(7) Uani d . 1 . .
    C C3 -0.06573(14) -0.0910(2) 0.54441(16) 0.0612(7) Uani d . 1 . .
    C C11 0.10007(15) -0.1590(2) 0.76716(17) 0.0705(8) Uani d . 1 . .
    H H11A 0.0904 -0.1015 0.7917 0.085 Uiso calc R 1 . .
    C C8 -0.12183(15) -0.0076(2) 0.50015(18) 0.0746(8) Uani d . 1 . .
    H H8A -0.1093 0.0474 0.5422 0.090 Uiso calc R 1 . .
    C C6 0.03099(18) -0.2520(2) 0.6239(2) 0.0797(9) Uani d . 1 . .
    H H6A 0.0627 -0.3064 0.6499 0.096 Uiso calc R 1 . .
    C C4 -0.07140(17) -0.1813(2) 0.50041(19) 0.0781(9) Uani d . 1 . .
    H H4A -0.1090 -0.1884 0.4432 0.094 Uiso calc R 1 . .
    C C20 -0.06095(13) 0.3655(2) 0.60888(18) 0.0692(8) Uani d . 1 . .
    H H20A -0.0673 0.3122 0.6397 0.083 Uiso calc R 1 . .
    C C16 0.04601(16) 0.4528(2) 0.64050(19) 0.0776(8) Uani d . 1 . .
    H H16A 0.0196 0.5120 0.6120 0.093 Uiso calc R 1 . .
    C C17 0.11450(18) 0.4525(2) 0.6744(2) 0.0902(10) Uani d . 1 . .
    H H17A 0.1341 0.5113 0.6688 0.108 Uiso calc R 1 . .
    C C23 0.17226(13) 0.1832(2) 0.77905(18) 0.0719(8) Uani d . 1 . .
    H H23A 0.1449 0.1200 0.7502 0.086 Uiso calc R 1 . .
    C C18 0.15455(15) 0.3660(2) 0.7168(2) 0.0803(9) Uani d . 1 . .
    H H18A 0.2011 0.3673 0.7396 0.096 Uiso calc R 1 . .
    C C5 -0.0236(2) -0.2596(2) 0.5387(2) 0.0874(10) Uani d . 1 . .
    H H5A -0.0279 -0.3179 0.5072 0.105 Uiso calc R 1 . .
    C C25 0.23851(14) 0.1727(3) 0.7863(2) 0.0935(10) Uani d . 1 . .
    H H25A 0.2276 0.1749 0.7302 0.140 Uiso calc R 1 . .
    H H25B 0.2605 0.1074 0.8133 0.140 Uiso calc R 1 . .
    H H25C 0.2691 0.2293 0.8201 0.140 Uiso calc R 1 . .
    C C13 0.10778(19) -0.2581(3) 0.8163(2) 0.1084(12) Uani d . 1 . .
    H H13A 0.1433 -0.2478 0.8764 0.163 Uiso calc R 1 . .
    H H13B 0.1200 -0.3158 0.7963 0.163 Uiso calc R 1 . .
    H H13C 0.0649 -0.2730 0.8071 0.163 Uiso calc R 1 . .
    C C12 0.16764(18) -0.1332(3) 0.7815(2) 0.1097(12) Uani d . 1 . .
    H H12A 0.1630 -0.0682 0.7539 0.165 Uiso calc R 1 . .
    H H12B 0.1788 -0.1879 0.7579 0.165 Uiso calc R 1 . .
    H H12C 0.2038 -0.1273 0.8418 0.165 Uiso calc R 1 . .
    C C10 -0.12660(19) 0.0421(3) 0.4259(2) 0.1045(11) Uani d . 1 . .
    H H10A -0.0823 0.0697 0.4461 0.157 Uiso calc R 1 . .
    H H10B -0.1599 0.0976 0.4021 0.157 Uiso calc R 1 . .
    H H10C -0.1406 -0.0097 0.3827 0.157 Uiso calc R 1 . .
    C C24 0.18908(18) 0.1848(3) 0.8679(2) 0.1184(14) Uani d . 1 . .
    H H24A 0.1470 0.1816 0.8627 0.178 Uiso calc R 1 . .
    H H24B 0.2133 0.2482 0.8968 0.178 Uiso calc R 1 . .
    H H24C 0.2175 0.1258 0.9002 0.178 Uiso calc R 1 . .
    C C21 -0.08718(19) 0.4678(3) 0.6196(3) 0.1195(13) Uani d . 1 . .
    H H21A -0.0574 0.4892 0.6785 0.179 Uiso calc R 1 . .
    H H21B -0.1332 0.4581 0.6026 0.179 Uiso calc R 1 . .
    H H21C -0.0875 0.5207 0.5844 0.179 Uiso calc R 1 . .
    C C9 -0.19216(18) -0.0515(3) 0.4695(3) 0.1260(14) Uani d . 1 . .
    H H9A -0.1900 -0.0740 0.5181 0.189 Uiso calc R 1 . .
    H H9B -0.2038 -0.1099 0.4321 0.189 Uiso calc R 1 . .
    H H9C -0.2267 0.0018 0.4392 0.189 Uiso calc R 1 . .
    C C22 -0.10306(17) 0.3317(4) 0.5178(2) 0.1415(17) Uani d . 1 . .
    H H22A -0.0855 0.2666 0.5135 0.212 Uiso calc R 1 . .
    H H22B -0.1007 0.3839 0.4842 0.212 Uiso calc R 1 . .
    H H22C -0.1502 0.3226 0.4969 0.212 Uiso calc R 1 . .
loop_
    _atom_site_aniso_label
    _atom_site_aniso_U_11
    _atom_site_aniso_U_22
    _atom_site_aniso_U_33
    _atom_site_aniso_U_12
    _atom_site_aniso_U_13
    _atom_site_aniso_U_23
    N2 0.0542(12) 0.0376(11) 0.0561(12) -0.0011(9) 0.0376(10) -0.0006(9)
    N1 0.0740(14) 0.0368(11) 0.0566(12) 0.0004(10) 0.0481(11) -0.0005(9)
    C2 0.0741(17) 0.0376(13) 0.0615(16) -0.0029(12) 0.0516(15) -0.0020(12)
    C1 0.0513(14) 0.0483(14) 0.0475(13) 0.0015(11) 0.0330(12) 0.0025(12)
    C14 0.0511(14) 0.0420(13) 0.0495(13) -0.0059(11) 0.0322(12) -0.0040(11)
    C15 0.0612(16) 0.0429(14) 0.0589(16) -0.0023(12) 0.0342(14) 0.0009(12)
    C19 0.0550(16) 0.0551(15) 0.0616(16) -0.0068(13) 0.0355(13) -0.0058(13)
    C7 0.089(2) 0.0415(14) 0.0725(18) 0.0033(14) 0.0599(17) 0.0001(13)
    C3 0.0817(19) 0.0557(16) 0.0582(17) -0.0070(14) 0.0483(16) -0.0065(14)
    C11 0.090(2) 0.0576(17) 0.074(2) 0.0200(15) 0.0539(18) 0.0119(15)
    C8 0.078(2) 0.080(2) 0.0591(17) -0.0008(17) 0.0373(16) -0.0067(15)
    C6 0.120(3) 0.0427(16) 0.100(3) 0.0088(16) 0.079(2) -0.0006(16)
    C4 0.106(2) 0.069(2) 0.0666(19) -0.0134(18) 0.0555(18) -0.0150(17)
    C20 0.0616(17) 0.0590(17) 0.079(2) 0.0106(14) 0.0379(16) 0.0132(15)
    C16 0.086(2) 0.0506(16) 0.095(2) -0.0034(15) 0.0534(19) 0.0093(16)
    C17 0.093(2) 0.0605(19) 0.125(3) -0.0231(18) 0.069(2) 0.003(2)
    C23 0.0534(16) 0.0719(18) 0.083(2) 0.0030(14) 0.0369(15) 0.0051(16)
    C18 0.0636(18) 0.076(2) 0.101(2) -0.0171(16) 0.0493(18) -0.0044(18)
    C5 0.139(3) 0.0538(19) 0.096(3) -0.009(2) 0.084(2) -0.0201(18)
    C25 0.0622(18) 0.117(3) 0.094(2) 0.0095(18) 0.0426(17) -0.009(2)
    C13 0.146(3) 0.089(2) 0.107(3) 0.024(2) 0.085(3) 0.034(2)
    C12 0.099(3) 0.127(3) 0.105(3) 0.010(2) 0.062(2) 0.019(2)
    C10 0.127(3) 0.099(3) 0.088(2) 0.021(2) 0.064(2) 0.022(2)
    C24 0.097(2) 0.168(4) 0.099(3) 0.056(3) 0.063(2) 0.052(3)
    C21 0.109(3) 0.097(3) 0.158(4) 0.034(2) 0.084(3) 0.006(3)
    C9 0.096(3) 0.149(4) 0.137(3) -0.001(3) 0.071(3) 0.009(3)
    C22 0.067(2) 0.214(5) 0.096(3) 0.005(3) 0.023(2) -0.040(3)
_geom_special_details
;
All e.s.d.'s (except the e.s.d. in the dihedral angle between two l.s. planes)
are estimated using the full covariance matrix. The cell e.s.d.'s are taken
into account individually in the estimation of e.s.d.'s in distances, angles
and torsion angles; correlations between e.s.d.'s in cell parameters are only
used when they are defined by crystal symmetry. An approximate (isotropic)
treatment of cell e.s.d.'s is used for estimating e.s.d.'s involving l.s.
planes.
;
loop_
    _geom_bond_atom_site_label_1
    _geom_bond_atom_site_label_2
    _geom_bond_site_symmetry_2
    _geom_bond_distance
    _geom_bond_publ_flag
    N2 C1 . 1.310(3) ?
    N2 C14 . 1.427(3) ?
    N2 H2A . 0.860 ?
    N1 C1 . 1.313(3) ?
    N1 C2 . 1.432(3) ?
    N1 H1A . 0.860 ?
    C2 C3 . 1.402(3) ?
    C2 C7 . 1.407(3) ?
    C1 H1 . 0.930 ?
    C14 C19 . 1.404(3) ?
    C14 C15 . 1.407(3) ?
    C15 C16 . 1.395(3) ?
    C15 C20 . 1.512(3) ?
    C19 C18 . 1.392(3) ?
    C19 C23 . 1.524(3) ?
    C7 C6 . 1.398(3) ?
    C7 C11 . 1.520(4) ?
    C3 C4 . 1.395(4) ?
    C3 C8 . 1.523(4) ?
    C11 C12 . 1.519(4) ?
    C11 C13 . 1.531(4) ?
    C11 H11A . 0.980 ?
    C8 C10 . 1.520(4) ?
    C8 C9 . 1.532(4) ?
    C8 H8A . 0.980 ?
    C6 C5 . 1.373(4) ?
    C6 H6A . 0.930 ?
    C4 C5 . 1.365(4) ?
    C4 H4A . 0.930 ?
    C20 C22 . 1.487(4) ?
    C20 C21 . 1.522(4) ?
    C20 H20A . 0.980 ?
    C16 C17 . 1.367(4) ?
    C16 H16A . 0.930 ?
    C17 C18 . 1.373(4) ?
    C17 H17A . 0.930 ?
    C23 C24 . 1.523(4) ?
    C23 C25 . 1.527(4) ?
    C23 H23A . 0.980 ?
    C18 H18A . 0.930 ?
    C5 H5A . 0.930 ?
    C25 H25A . 0.960 ?
    C25 H25B . 0.960 ?
    C25 H25C . 0.960 ?
    C13 H13A . 0.960 ?
    C13 H13B . 0.960 ?
    C13 H13C . 0.960 ?
    C12 H12A . 0.960 ?
    C12 H12B . 0.960 ?
    C12 H12C . 0.960 ?
    C10 H10A . 0.960 ?
    C10 H10B . 0.960 ?
    C10 H10C . 0.960 ?
    C24 H24A . 0.960 ?
    C24 H24B . 0.960 ?
    C24 H24C . 0.960 ?
    C21 H21A . 0.960 ?
    C21 H21B . 0.960 ?
    C21 H21C . 0.960 ?
    C9 H9A . 0.960 ?
    C9 H9B . 0.960 ?
    C9 H9C . 0.960 ?
    C22 H22A . 0.960 ?
    C22 H22B . 0.960 ?
    C22 H22C . 0.960 ?
loop_
    _geom_angle_atom_site_label_1
    _geom_angle_atom_site_label_2
    _geom_angle_atom_site_label_3
    _geom_angle_site_symmetry_1
    _geom_angle_site_symmetry_3
    _geom_angle
    _geom_angle_publ_flag
    C1 N2 C14 . . 120.78(18) ?
    C1 N2 H2A . . 119.6 ?
    C14 N2 H2A . . 119.6 ?
    C1 N1 C2 . . 120.68(18) ?
    C1 N1 H1A . . 119.7 ?
    C2 N1 H1A . . 119.7 ?
    C3 C2 C7 . . 121.5(2) ?
    C3 C2 N1 . . 119.7(2) ?
    C7 C2 N1 . . 118.8(2) ?
    N2 C1 N1 . . 123.3(2) ?
    N2 C1 H1 . . 118.3 ?
    N1 C1 H1 . . 118.3 ?
    C19 C14 C15 . . 121.5(2) ?
    C19 C14 N2 . . 119.7(2) ?
    C15 C14 N2 . . 118.7(2) ?
    C16 C15 C14 . . 117.9(2) ?
    C16 C15 C20 . . 121.0(2) ?
    C14 C15 C20 . . 121.1(2) ?
    C18 C19 C14 . . 117.5(2) ?
    C18 C19 C23 . . 121.8(2) ?
    C14 C19 C23 . . 120.6(2) ?
    C6 C7 C2 . . 117.5(3) ?
    C6 C7 C11 . . 120.4(3) ?
    C2 C7 C11 . . 122.1(2) ?
    C4 C3 C2 . . 117.4(3) ?
    C4 C3 C8 . . 120.3(3) ?
    C2 C3 C8 . . 122.2(2) ?
    C12 C11 C7 . . 112.1(2) ?
    C12 C11 C13 . . 110.4(3) ?
    C7 C11 C13 . . 113.1(3) ?
    C12 C11 H11A . . 107.0 ?
    C7 C11 H11A . . 107.0 ?
    C13 C11 H11A . . 107.0 ?
    C10 C8 C3 . . 111.5(3) ?
    C10 C8 C9 . . 110.4(3) ?
    C3 C8 C9 . . 111.6(3) ?
    C10 C8 H8A . . 107.7 ?
    C3 C8 H8A . . 107.7 ?
    C9 C8 H8A . . 107.7 ?
    C5 C6 C7 . . 121.6(3) ?
    C5 C6 H6A . . 119.2 ?
    C7 C6 H6A . . 119.2 ?
    C5 C4 C3 . . 122.1(3) ?
    C5 C4 H4A . . 118.9 ?
    C3 C4 H4A . . 118.9 ?
    C22 C20 C15 . . 111.0(2) ?
    C22 C20 C21 . . 111.7(3) ?
    C15 C20 C21 . . 114.2(2) ?
    C22 C20 H20A . . 106.4 ?
    C15 C20 H20A . . 106.4 ?
    C21 C20 H20A . . 106.4 ?
    C17 C16 C15 . . 121.1(3) ?
    C17 C16 H16A . . 119.5 ?
    C15 C16 H16A . . 119.5 ?
    C16 C17 C18 . . 120.5(3) ?
    C16 C17 H17A . . 119.7 ?
    C18 C17 H17A . . 119.7 ?
    C24 C23 C19 . . 110.5(2) ?
    C24 C23 C25 . . 110.1(2) ?
    C19 C23 C25 . . 114.9(2) ?
    C24 C23 H23A . . 107.0 ?
    C19 C23 H23A . . 107.0 ?
    C25 C23 H23A . . 107.0 ?
    C17 C18 C19 . . 121.5(3) ?
    C17 C18 H18A . . 119.3 ?
    C19 C18 H18A . . 119.3 ?
    C4 C5 C6 . . 119.7(3) ?
    C4 C5 H5A . . 120.2 ?
    C6 C5 H5A . . 120.2 ?
    C23 C25 H25A . . 109.5 ?
    C23 C25 H25B . . 109.5 ?
    H25A C25 H25B . . 109.5 ?
    C23 C25 H25C . . 109.5 ?
    H25A C25 H25C . . 109.5 ?
    H25B C25 H25C . . 109.5 ?
    C11 C13 H13A . . 109.5 ?
    C11 C13 H13B . . 109.5 ?
    H13A C13 H13B . . 109.5 ?
    C11 C13 H13C . . 109.5 ?
    H13A C13 H13C . . 109.5 ?
    H13B C13 H13C . . 109.5 ?
    C11 C12 H12A . . 109.5 ?
    C11 C12 H12B . . 109.5 ?
    H12A C12 H12B . . 109.5 ?
    C11 C12 H12C . . 109.5 ?
    H12A C12 H12C . . 109.5 ?
    H12B C12 H12C . . 109.5 ?
    C8 C10 H10A . . 109.5 ?
    C8 C10 H10B . . 109.5 ?
    H10A C10 H10B . . 109.5 ?
    C8 C10 H10C . . 109.5 ?
    H10A C10 H10C . . 109.5 ?
    H10B C10 H10C . . 109.5 ?
    C23 C24 H24A . . 109.5 ?
    C23 C24 H24B . . 109.5 ?
    H24A C24 H24B . . 109.5 ?
    C23 C24 H24C . . 109.5 ?
    H24A C24 H24C . . 109.5 ?
    H24B C24 H24C . . 109.5 ?
    C20 C21 H21A . . 109.5 ?
    C20 C21 H21B . . 109.5 ?
    H21A C21 H21B . . 109.5 ?
    C20 C21 H21C . . 109.5 ?
    H21A C21 H21C . . 109.5 ?
    H21B C21 H21C . . 109.5 ?
    C8 C9 H9A . . 109.5 ?
    C8 C9 H9B . . 109.5 ?
    H9A C9 H9B . . 109.5 ?
    C8 C9 H9C . . 109.5 ?
    H9A C9 H9C . . 109.5 ?
    H9B C9 H9C . . 109.5 ?
    C20 C22 H22A . . 109.5 ?
    C20 C22 H22B . . 109.5 ?
    H22A C22 H22B . . 109.5 ?
    C20 C22 H22C . . 109.5 ?
    H22A C22 H22C . . 109.5 ?
    H22B C22 H22C . . 109.5 ?
loop_
    _geom_hbond_atom_site_label_D
    _geom_hbond_atom_site_label_H
    _geom_hbond_atom_site_label_A
    _geom_hbond_site_symmetry_A
    _geom_hbond_distance_DH
    _geom_hbond_distance_HA
    _geom_hbond_distance_DA
    _geom_hbond_angle_DHA
    N1 H1A N1 2_556 0.86 2.03 2.882(4) 170.6
    N2 H2A N2 2_556 0.86 2.05 2.910(3) 174.5
data_global
_journal_date_recd_electronic     2008-06-24
_journal_date_accepted     2008-07-04
_journal_name_full     'Acta Crystallographica, Section E'
_journal_year     2008
_journal_volume     64
_journal_issue      8
_journal_page_first     o1447
_journal_page_last     o1447
_journal_paper_category     QO
_journal_coeditor_code     BI2287
_publ_contact_author_name     'Jason D. Masuda'
_publ_contact_author_address
;
Department of Chemistry
Saint Mary's University
Halifax
Nova Scotia
Canada
B3H 3C3
;
_publ_contact_author_email     jason.masuda@smu.ca
_publ_contact_author_fax     '902-496-8104'
_publ_contact_author_phone     '902-420-5077'
_publ_section_title
;
A monoclinic polymorph of
<i>N</i>,<i>N</i>'-bis(2,6-diisopropylphenyl)formamidine
;
loop_
    _publ_author_name
    _publ_author_footnote
    _publ_author_address
    'Masuda, Jason D.' .
;
Department of Chemistry
Saint Mary's University
Halifax
Nova Scotia
Canada B3H 3C3
;
