# Supplementary material for: A monoclinic polymorph of N,N′-bis­(2,6-diisopropyl­phen­yl)formamidine
Source: Acta Crystallogr Sect E Struct Rep Online. 2008 Jul 9;64(Pt 8):o1447. doi: 10.1107/S160053680802076X (PMC2962078; doi:10.1107/S160053680802076X)
Supplement: Supplementary file 2 [file e-64-o1447-Isup2.hkl]

# 
# h,k,l, Fc-squared, Fo-squared, sigma(Fo-squared) and status flag 
# 
data_I
_shelx_title ' j in C2/c' 
_shelx_refln_list_code          4 
_shelx_F_calc_maximum      478.44 
_exptl_crystal_F_000      1600.00 
_reflns_d_resolution_high  0.8409 
 
loop_ 
 _symmetry_equiv_pos_as_xyz 
 'x, y, z' 
 '-x, y, -z+1/2' 
 'x+1/2, y+1/2, z' 
 '-x+1/2, y+1/2, -z+1/2' 
 '-x, -y, -z' 
 'x, -y, z-1/2' 
 '-x+1/2, -y+1/2, -z' 
 'x+1/2, -y+1/2, z-1/2' 
 
_cell_length_a    24.1689 
_cell_length_b    12.7881 
_cell_length_c    19.4788 
_cell_angle_alpha  90.000 
_cell_angle_beta  126.735 
_cell_angle_gamma  90.000 
 
_shelx_F_squared_multiplier     1.000 
 
loop_ 
 _refln_index_h 
 _refln_index_k 
 _refln_index_l 
 _refln_F_squared_calc 
 _refln_F_squared_meas 
 _refln_F_squared_sigma 
 _refln_observed_status 
   2   0   0   153543.05   137150.97   1860.70 o 
   4   0   0      940.91      873.99     17.68 o 
   6   0   0     3913.74     3920.47     41.98 o 
   8   0   0     1962.53     1807.42     34.67 o 
  10   0   0      462.88      384.78     17.23 o 
  12   0   0        1.93       32.35     15.45 o 
  14   0   0      634.53      504.36     34.91 o 
  16   0   0      425.65      380.21     37.31 o 
  18   0   0      140.34      151.62     26.09 o 
  20   0   0       27.15       56.26     25.32 o 
  22   0   0       61.43       62.19     65.56 o 
   3   1   0     1196.86     1084.59     14.01 o 
   5   1   0    27137.05    26859.69    184.86 o 
   7   1   0     4124.08     3778.28     32.80 o 
   9   1   0     1660.07     1731.05     20.22 o 
  11   1   0     1247.28     1140.69     24.12 o 
  13   1   0       29.26       32.29     12.82 o 
  15   1   0      110.84      143.37     16.69 o 
  17   1   0      137.30      182.22     18.01 o 
  19   1   0      139.58      135.50     18.93 o 
  21   1   0        8.80       13.68     76.88 o 
   0   2   0    10633.67    10135.73    140.82 o 
   2   2   0       57.31       37.53      5.74 o 
   4   2   0     1390.33     1377.36     19.79 o 
   6   2   0      756.63      702.23     14.23 o 
   8   2   0     3026.47     3123.46     33.30 o 
  10   2   0     2463.36     2448.63     30.72 o 
  12   2   0      136.22      143.05     14.49 o 
  14   2   0      841.39      786.39     26.04 o 
  16   2   0      207.07      265.66     21.39 o 
  18   2   0       24.53       27.60     16.49 o 
  20   2   0       41.53       42.87     26.11 o 
  22   2   0       12.63      -13.26     25.00 o 
   1   3   0      741.27      717.71     12.46 o 
   3   3   0      435.11      463.94     13.53 o 
   5   3   0      671.54      609.71     16.25 o 
   7   3   0     6656.93     6483.22     69.87 o 
   9   3   0     2879.92     2729.40     32.25 o 
  11   3   0       35.66       39.11     11.43 o 
  13   3   0      167.86      231.57     17.15 o 
  15   3   0     2096.75     1930.86     48.51 o 
  17   3   0      144.33      145.11     19.31 o 
  19   3   0      300.62      425.68     35.39 o 
  21   3   0        6.10       -8.79     24.40 o 
   0   4   0      914.36      948.37     22.77 o 
   2   4   0     3074.52     2775.33     29.08 o 
   4   4   0     1064.16     1235.43     21.48 o 
   6   4   0      547.50      509.16     15.90 o 
   8   4   0     2839.60     3129.44     39.59 o 
  10   4   0      522.31      533.54     17.54 o 
  12   4   0     1649.22     1495.36     26.96 o 
  14   4   0        0.02       -8.36     15.91 o 
  16   4   0      325.10      353.21     36.34 o 
  18   4   0        1.02      -33.03     22.02 o 
  20   4   0        0.43       16.99     25.17 o 
  22   4   0       54.98      100.12     63.51 o 
   1   5   0       10.87       35.29      8.74 o 
   3   5   0      543.93      494.44     14.46 o 
   5   5   0     2350.14     2589.31     34.77 o 
   7   5   0      713.72      730.06     19.88 o 
   9   5   0       65.10       77.02     13.62 o 
  11   5   0       12.81        5.51     12.79 o 
  13   5   0        0.03       11.83     15.40 o 
  15   5   0       40.93       48.16     25.93 o 
  17   5   0        0.13      -10.90     22.47 o 
  19   5   0       14.79      -19.44     26.81 o 
  21   5   0        3.54      -30.17     25.99 o 
   0   6   0     2955.91     3106.38     48.86 o 
   2   6   0      788.03      661.10     16.72 o 
   4   6   0      359.22      446.71     16.22 o 
   6   6   0       15.21       -4.07     12.47 o 
   8   6   0        0.80      -19.61     13.07 o 
  10   6   0       29.33       31.59     27.93 o 
  12   6   0      575.84      562.74     64.05 o 
  14   6   0      170.83      233.25     31.05 o 
  16   6   0       39.45       15.99     23.53 o 
  18   6   0        7.57       31.79     27.44 o 
  20   6   0        0.06      -18.81     27.87 o 
   1   7   0      142.68      184.28     13.62 o 
   3   7   0      379.79      436.21     16.19 o 
   5   7   0     1317.26     1517.30     26.27 o 
   7   7   0       91.26       97.47     18.21 o 
   9   7   0      311.73      344.80     20.27 o 
  11   7   0      345.76      357.88     31.27 o 
  13   7   0      355.16      325.87     39.47 o 
  15   7   0        9.76       11.93     25.47 o 
  17   7   0      154.92      187.13     43.89 o 
  19   7   0       10.57      -26.51     24.88 o 
   0   8   0      131.00      111.28     19.97 o 
   2   8   0      700.73      669.95     20.11 o 
   4   8   0       70.07      109.71     15.34 o 
   6   8   0      614.29      683.16     21.43 o 
   8   8   0      638.45      621.08     28.23 o 
  10   8   0        2.17      -15.10     29.22 o 
  12   8   0        7.66        1.48     23.25 o 
  14   8   0      336.77      408.47     36.68 o 
  16   8   0        9.92      -15.24     24.61 o 
  18   8   0       36.62       37.15     29.78 o 
   1   9   0      512.08      481.20     26.43 o 
   3   9   0      123.64      132.63     16.62 o 
   5   9   0       35.14       52.93     15.59 o 
   7   9   0      275.63      332.48     26.11 o 
   9   9   0      275.24      246.83     24.84 o 
  11   9   0       94.74       38.03     22.25 o 
  13   9   0        8.61      -16.97     31.27 o 
  15   9   0       16.14       16.26     27.57 o 
  17   9   0        0.04       17.06     42.38 o 
   0  10   0      293.50      308.05     38.50 o 
   2  10   0       12.86       28.09     15.77 o 
   4  10   0      615.59      532.05     30.90 o 
   6  10   0      292.07      318.28     30.97 o 
   8  10   0       27.57       35.60     26.68 o 
  10  10   0       58.18       53.86     32.06 o 
  12  10   0      151.97      125.32     24.37 o 
  14  10   0      164.38      206.32     33.07 o 
  16  10   0       58.38        0.40     29.78 o 
   1  11   0     8735.98     8364.03     97.76 o 
   3  11   0     1524.34     1501.63     45.39 o 
   5  11   0      283.67      305.56     26.56 o 
   7  11   0      111.71      107.27     26.61 o 
   9  11   0        1.44      -14.51     21.92 o 
  11  11   0        0.00       18.34     22.66 o 
  13  11   0       13.51       -9.55     22.91 o 
  15  11   0       18.38       16.72     33.47 o 
   0  12   0      383.33      403.93     53.91 o 
   2  12   0      443.02      450.65     46.99 o 
   4  12   0      431.27      454.66     35.60 o 
   6  12   0       56.06       29.16     27.97 o 
   8  12   0       63.89       33.22     23.33 o 
  10  12   0       81.75       94.45     25.89 o 
  12  12   0       70.59       17.09     25.16 o 
  14  12   0        0.01        8.98     25.10 o 
   1  13   0       10.75      -19.03     30.08 o 
   3  13   0       29.18       -4.75     22.92 o 
   5  13   0        9.00       16.38     22.82 o 
   7  13   0        2.96      -32.04     22.18 o 
   9  13   0      105.74      110.89     26.97 o 
  11  13   0       38.95       -0.57     25.08 o 
   0  14   0       53.50      124.00     51.54 o 
   2  14   0       17.50        3.70     56.29 o 
   4  14   0        9.56        4.84     32.78 o 
   6  14   0       10.23        2.57     23.42 o 
   8  14   0       31.59       46.67     25.90 o 
   1  15   0       11.02      -50.60     53.05 o 
   3  15   0        5.34       32.28     32.25 o 
 -23   1   1       33.44       -3.96     37.96 o 
 -21   1   1       83.92       76.56     19.78 o 
 -19   1   1      428.63      551.50     37.68 o 
 -17   1   1        1.68       24.73     15.53 o 
 -15   1   1       69.37       52.45     15.11 o 
 -13   1   1       18.61       35.47     11.73 o 
 -11   1   1     1314.26     1524.30     21.99 o 
  -9   1   1     2264.17     2161.99     24.41 o 
  -7   1   1      680.50      734.32     16.11 o 
  -5   1   1     2726.93     2674.80     29.43 o 
  -3   1   1     7533.05     7276.43     87.45 o 
   1   1   1     4223.99     4054.98     46.49 o 
   3   1   1      619.71      614.55      8.92 o 
   5   1   1    12881.79    12448.84     91.58 o 
   7   1   1     2705.86     2668.39     24.38 o 
   9   1   1       18.18       17.92      8.29 o 
  11   1   1      220.63      264.64     13.41 o 
  13   1   1       39.26       62.53     12.39 o 
  15   1   1      378.17      368.80     23.04 o 
  17   1   1      487.50      523.78     35.42 o 
  19   1   1        3.69        9.85     18.59 o 
  21   1   1        9.52      -41.89     27.93 o 
 -22   2   1       25.21      -10.45     26.67 o 
 -20   2   1      496.71      493.35     28.24 o 
 -18   2   1      575.54      555.63     34.18 o 
 -16   2   1      148.92      171.34     20.59 o 
 -14   2   1      392.65      436.38     21.40 o 
 -12   2   1       28.34       43.30     12.70 o 
 -10   2   1     1919.52     2055.69     27.26 o 
  -8   2   1     3751.19     4001.38     37.67 o 
  -6   2   1      598.80      545.22     17.59 o 
  -4   2   1     1216.01     1119.24     17.48 o 
  -2   2   1    38382.46    37591.01    352.48 o 
   0   2   1    22737.50    21949.14    174.84 o 
   2   2   1      527.41      402.77     25.24 o 
   4   2   1    32844.65    30518.95    239.99 o 
   6   2   1     1435.88     1288.70     19.31 o 
   8   2   1      257.16      308.00     13.56 o 
  10   2   1      255.51      343.73     15.74 o 
  12   2   1       21.54        1.94     13.32 o 
  14   2   1      128.34       96.28     17.71 o 
  16   2   1       20.73       19.22     16.73 o 
  18   2   1      103.71      153.48     27.11 o 
  20   2   1       30.69      -21.25     23.45 o 
  22   2   1        5.00       -0.73     27.66 o 
 -23   3   1       36.42       24.42     29.52 o 
 -21   3   1       16.21        5.31     24.56 o 
 -19   3   1        0.86      -13.12     18.29 o 
 -17   3   1      547.94      553.68     55.17 o 
 -15   3   1      366.56      401.89     23.44 o 
 -13   3   1      195.77      226.42     24.76 o 
 -11   3   1      220.74      261.77     14.66 o 
  -9   3   1      558.95      538.58     15.08 o 
  -7   3   1     2748.63     2810.66     35.16 o 
  -5   3   1      994.77     1136.14     20.40 o 
  -3   3   1     7883.78     7432.66     87.94 o 
  -1   3   1     1026.57     1100.63     15.05 o 
   1   3   1     7156.78     6770.57     52.95 o 
   3   3   1      299.06      210.23     16.48 o 
   5   3   1      417.08      445.11     13.47 o 
   7   3   1     3402.64     3327.49     35.04 o 
   9   3   1      168.24      201.45     13.31 o 
  11   3   1      180.32      201.98     15.27 o 
  13   3   1       36.91       45.40     14.83 o 
  15   3   1       46.42       20.67     16.62 o 
  17   3   1       24.67       46.31     25.77 o 
  19   3   1       11.13      -13.68     43.89 o 
  21   3   1        4.78       -4.87     55.42 o 
 -22   4   1        6.73        1.54     25.69 o 
 -20   4   1       64.67       61.27     27.54 o 
 -18   4   1       11.96       15.33     22.83 o 
 -16   4   1       86.37      106.56     29.48 o 
 -14   4   1      198.53      180.42     19.12 o 
 -12   4   1      616.34      633.44     19.34 o 
 -10   4   1       10.44        4.69     10.83 o 
  -8   4   1     1032.26     1067.51     22.77 o 
  -6   4   1     4966.65     4927.66     52.07 o 
  -4   4   1     1355.39     1286.59     22.05 o 
  -2   4   1     1749.78     1531.36     20.92 o 
   0   4   1     8591.20     8350.68     65.51 o 
   2   4   1      151.03      202.38     10.41 o 
   4   4   1     4395.72     3952.64     42.70 o 
   6   4   1     1693.36     1485.93     24.01 o 
   8   4   1       99.08      127.62     11.46 o 
  10   4   1       89.72       96.47     12.84 o 
  12   4   1        1.80       -8.81     13.60 o 
  14   4   1      273.44      256.23     28.08 o 
  16   4   1       41.64       47.76     33.10 o 
  18   4   1       76.70       96.06     26.62 o 
  20   4   1       19.23      -11.55     26.96 o 
 -21   5   1        2.46       -4.10     38.39 o 
 -19   5   1       31.85        1.77     25.35 o 
 -17   5   1       38.99       29.47     46.26 o 
 -15   5   1      702.31      705.10     36.57 o 
 -13   5   1      228.54      263.88     27.01 o 
 -11   5   1       70.30       43.16     14.57 o 
  -9   5   1       43.10       24.96     13.03 o 
  -7   5   1     2864.98     3161.78     58.56 o 
  -5   5   1     8136.96     8699.20    135.76 o 
  -3   5   1      663.42      734.62     16.34 o 
  -1   5   1      784.50      695.69     15.54 o 
   1   5   1     1167.78     1067.05     18.24 o 
   3   5   1       87.20      124.63     10.50 o 
   5   5   1     1250.60     1327.65     23.86 o 
   7   5   1       20.23       39.59     11.05 o 
   9   5   1       23.45       22.33     12.34 o 
  11   5   1       26.42        1.99     13.54 o 
  13   5   1      711.57      663.58     36.27 o 
  15   5   1      128.05      153.55     26.84 o 
  17   5   1        0.02      -29.42     24.82 o 
  19   5   1       55.19       30.55     27.87 o 
 -20   6   1       14.01      -11.97     27.43 o 
 -18   6   1        1.85       -9.36     25.02 o 
 -16   6   1      412.94      459.14     58.44 o 
 -14   6   1      252.24      325.00     36.45 o 
 -12   6   1      482.95      484.37     26.48 o 
 -10   6   1      178.20      192.15     18.85 o 
  -8   6   1        0.02        7.21     12.91 o 
  -6   6   1     3801.67     4304.30     66.42 o 
  -4   6   1     4097.38     4114.82     42.80 o 
  -2   6   1      207.47      249.83     13.26 o 
   0   6   1     1246.21     1447.40     22.71 o 
   2   6   1      830.49      696.82     16.96 o 
   4   6   1      334.32      360.80     18.65 o 
   6   6   1     2244.56     2086.89     37.15 o 
   8   6   1      156.00      232.34     16.35 o 
  10   6   1       10.03       -0.44     22.84 o 
  12   6   1     1352.75     1339.63     45.01 o 
  14   6   1      217.85      246.43     29.87 o 
  16   6   1        0.15      -40.27     26.85 o 
  18   6   1        2.24        5.54     28.19 o 
  20   6   1        1.18       17.67     30.31 o 
 -21   7   1        0.10      -15.91     29.57 o 
 -19   7   1        0.22        9.51     35.26 o 
 -17   7   1      162.73      190.27     32.26 o 
 -15   7   1       73.98      104.67     28.56 o 
 -13   7   1       38.04       36.85     25.25 o 
 -11   7   1      444.49      485.03     23.53 o 
  -9   7   1      192.54      276.75     19.51 o 
  -7   7   1        9.13       14.11     12.85 o 
  -5   7   1      292.07      370.09     17.79 o 
  -3   7   1      150.26      183.89     14.23 o 
  -1   7   1     3195.79     3170.11     36.87 o 
   1   7   1      756.17      717.29     27.92 o 
   3   7   1      103.21      155.33     13.72 o 
   5   7   1      824.65      857.08     20.57 o 
   7   7   1        3.16       16.81     14.11 o 
   9   7   1        0.28       20.09     22.35 o 
  11   7   1      137.33      104.33     26.20 o 
  13   7   1      115.48       97.05     26.57 o 
  15   7   1      255.11      328.70     33.43 o 
  17   7   1       10.46       13.74     25.32 o 
  19   7   1       22.39       47.65     30.20 o 
 -20   8   1        3.19      -16.79     29.43 o 
 -18   8   1       94.01      120.29     32.39 o 
 -16   8   1      497.08      456.38     49.06 o 
 -14   8   1      416.91      447.59     36.46 o 
 -12   8   1       28.95       11.10     46.80 o 
 -10   8   1       27.55       62.22     25.73 o 
  -8   8   1      653.41      577.83     21.21 o 
  -6   8   1      510.29      536.98     22.69 o 
  -4   8   1      365.17      417.80     35.24 o 
  -2   8   1      317.49      372.41     23.03 o 
   0   8   1      701.98      681.94     19.91 o 
   2   8   1      364.16      390.46     17.81 o 
   4   8   1       11.34       -0.40     13.11 o 
   6   8   1       16.01      -16.27     18.25 o 
   8   8   1      190.24      197.61     23.65 o 
  10   8   1      298.39      367.25     31.78 o 
  12   8   1        0.11       23.50     24.02 o 
  14   8   1       85.14      152.79     29.83 o 
  16   8   1      272.40      419.58     73.43 o 
  18   8   1        4.65      -12.93     38.93 o 
 -19   9   1      159.13      152.93     36.57 o 
 -17   9   1      115.76      156.31     33.67 o 
 -15   9   1      470.92      597.30     41.03 o 
 -13   9   1      262.14      208.87     30.56 o 
 -11   9   1       12.42       10.14     21.10 o 
  -9   9   1        0.01      -12.42     19.49 o 
  -7   9   1       35.17       22.67     15.95 o 
  -5   9   1      467.60      476.78     21.25 o 
  -3   9   1     1210.21     1047.14     24.87 o 
  -1   9   1       46.80        7.23     15.10 o 
   1   9   1        0.10      -10.24     14.29 o 
   3   9   1      119.77      107.66     20.11 o 
   5   9   1      728.54      725.13     29.00 o 
   7   9   1       36.43       36.51     20.96 o 
   9   9   1       30.77       17.51     20.72 o 
  11   9   1      215.92      195.47     30.16 o 
  13   9   1      558.35      658.71     60.06 o 
  15   9   1      115.38       99.33     29.16 o 
  17   9   1        0.42        7.87     53.16 o 
 -18  10   1        5.14       24.23     31.28 o 
 -16  10   1       14.02       -1.81     26.03 o 
 -14  10   1       86.95      105.23     23.27 o 
 -12  10   1       59.55       44.15     21.43 o 
 -10  10   1      602.52      588.73     37.06 o 
  -8  10   1      188.53      159.05     22.87 o 
  -6  10   1       18.05       10.13     20.59 o 
  -4  10   1      654.85      700.77     24.22 o 
  -2  10   1      290.08      345.07     39.56 o 
   0  10   1      906.83      900.91     24.35 o 
   2  10   1        0.32      -24.20     19.10 o 
   4  10   1        0.09      -18.63     19.32 o 
   6  10   1       48.68       35.29     20.76 o 
   8  10   1       26.20       46.95     22.32 o 
  10  10   1      194.65      139.40     24.51 o 
  12  10   1        4.65        9.36     22.07 o 
  14  10   1        1.20      -39.17     27.00 o 
  16  10   1       70.85       65.29     43.02 o 
 -15  11   1        0.99      -27.50     21.43 o 
 -13  11   1       21.83       11.84     23.35 o 
 -11  11   1        1.29       10.18     22.11 o 
  -9  11   1        5.31        1.34     26.70 o 
  -7  11   1       14.83      -21.33     19.63 o 
  -5  11   1       15.44      -28.84     19.22 o 
  -3  11   1      518.99      524.10     23.87 o 
  -1  11   1     1818.61     1653.42     32.72 o 
   1  11   1     1717.11     1571.34     42.41 o 
   3  11   1      667.67      653.94     70.84 o 
   5  11   1      145.83      107.34     22.70 o 
   7  11   1      157.27      205.84     25.93 o 
   9  11   1      202.91      277.59     46.50 o 
  11  11   1       34.15       16.88     35.80 o 
  13  11   1       10.33       -0.88     21.76 o 
  15  11   1       15.23       26.62     31.28 o 
 -14  12   1       19.31       23.55     25.48 o 
 -12  12   1       17.25      -18.99     23.60 o 
 -10  12   1       93.19       65.29     24.60 o 
  -8  12   1        2.00        4.76     22.02 o 
  -6  12   1       86.28      113.62     24.76 o 
  -4  12   1       45.14       34.44     21.74 o 
  -2  12   1       84.97       40.10     37.20 o 
   0  12   1     2048.03     1957.45     57.37 o 
   2  12   1     1125.60     1069.54     41.17 o 
   4  12   1      611.58      695.12     60.49 o 
   6  12   1      522.63      541.04     39.52 o 
  10  12   1       11.45       20.26     23.48 o 
  12  12   1        0.10      -11.45     29.42 o 
 -11  13   1      163.85      173.77     28.00 o 
  -9  13   1       93.40       99.71     25.55 o 
  -7  13   1       59.92       31.46     23.03 o 
  -5  13   1       36.83       21.26     22.92 o 
  -3  13   1       61.27       40.32     29.54 o 
  -1  13   1      298.45      306.06     38.88 o 
   1  13   1      229.88      201.92     35.04 o 
   3  13   1       12.47      -32.45     21.63 o 
   5  13   1      137.93      138.87     42.08 o 
   7  13   1        0.37       -6.38     22.63 o 
   9  13   1        0.78      -11.32     23.88 o 
  11  13   1       43.45       48.59     33.30 o 
  -8  14   1       61.53       41.44     25.68 o 
  -6  14   1       80.46       94.22     33.31 o 
  -4  14   1        6.05      -37.02     30.46 o 
  -2  14   1       17.76      -36.01     47.88 o 
   0  14   1        3.47        0.58     31.19 o 
   2  14   1        6.95      -16.13     31.16 o 
   4  14   1       17.72      -19.19     22.74 o 
   6  14   1        8.54       64.14     25.44 o 
   8  14   1       24.25        2.64     42.38 o 
  -3  15   1        0.88      -42.49     32.01 o 
  -1  15   1        7.88       17.75     34.99 o 
   1  15   1        2.98        8.17     35.91 o 
 -24   0   2       15.15       19.19     34.29 o 
 -22   0   2       11.49       40.71     25.61 o 
 -20   0   2       14.04      -17.70     32.56 o 
 -18   0   2      207.03      276.16     29.22 o 
 -16   0   2      524.68      509.38     31.04 o 
 -14   0   2      473.40      495.63     27.29 o 
 -12   0   2       21.61        0.09     15.10 o 
 -10   0   2    33784.39    33988.74    336.86 o 
  -8   0   2     7658.14     7388.20     97.37 o 
  -6   0   2     4990.82     4783.65     58.55 o 
  -4   0   2      878.41      838.26     23.72 o 
   0   0   2    40521.77    38097.78    513.70 o 
   2   0   2      138.03      147.05      9.31 o 
   4   0   2    14203.47    14443.31    217.26 o 
   6   0   2    18340.89    18356.61    153.97 o 
   8   0   2    19487.08    19764.52    224.86 o 
  10   0   2     2871.23     2878.37     42.05 o 
  12   0   2     1384.86     1197.97     29.72 o 
  14   0   2      186.98      246.55     22.05 o 
  16   0   2        2.92      -18.04     19.79 o 
  18   0   2        5.08       13.31     22.34 o 
  20   0   2        0.85      -36.88     42.70 o 
 -23   1   2       18.51        2.83     44.53 o 
 -21   1   2       76.26       55.86     20.40 o 
 -19   1   2       56.72       33.45     17.12 o 
 -17   1   2       91.69      116.54     17.12 o 
 -15   1   2     2092.37     2062.12     33.73 o 
 -13   1   2      680.13      694.51     18.06 o 
 -11   1   2     1414.17     1561.69     21.39 o 
  -9   1   2      689.67      740.32     17.32 o 
  -7   1   2     3298.29     3078.31     36.02 o 
  -5   1   2     5160.36     4492.94     43.43 o 
  -3   1   2     3907.78     4138.25     87.99 o 
   1   1   2      645.32      552.09      8.78 o 
   3   1   2    15730.34    14932.32     87.42 o 
   5   1   2     5864.51     5515.87     39.12 o 
   7   1   2      147.94      178.11      9.80 o 
   9   1   2        2.99       -4.74      8.91 o 
  11   1   2      890.30      831.42     17.78 o 
  13   1   2      108.61      168.97     14.29 o 
  15   1   2      192.07      206.32     18.16 o 
  17   1   2        1.39      -21.62     14.41 o 
  19   1   2        2.45      -23.74     23.95 o 
  21   1   2        0.37      -38.96     25.97 o 
 -24   2   2        0.07        9.33     27.53 o 
 -22   2   2        1.11      -26.38     17.59 o 
 -20   2   2      117.80      115.45     24.38 o 
 -18   2   2        0.50       -9.17     16.28 o 
 -16   2   2       14.18       -0.97     15.58 o 
 -14   2   2     1271.18     1265.19     29.94 o 
 -12   2   2      381.59      376.46     15.65 o 
 -10   2   2      187.05      231.16     14.52 o 
  -8   2   2      654.70      618.60     17.36 o 
  -6   2   2     6196.33     5661.95     55.03 o 
  -4   2   2    41991.05    42984.48    332.25 o 
  -2   2   2      488.03      498.73     10.00 o 
   0   2   2    28311.37    28292.30    273.53 o 
   2   2   2    18679.42    17631.37    125.75 o 
   4   2   2       15.62        7.04      6.91 o 
   6   2   2      412.88      375.25     11.69 o 
   8   2   2      163.19      224.22     11.85 o 
  10   2   2      631.78      532.29     16.20 o 
  12   2   2      908.18      887.97     23.08 o 
  14   2   2       34.63       20.53     16.83 o 
  16   2   2      215.14      233.20     34.07 o 
  18   2   2        3.70      -29.39     21.87 o 
  20   2   2       40.23       48.39     49.82 o 
 -23   3   2        0.97      -17.79     26.45 o 
 -21   3   2        7.02      -10.04     23.21 o 
 -19   3   2       60.84       65.93     23.57 o 
 -17   3   2      243.84      283.62     22.88 o 
 -15   3   2     1507.29     1443.53     67.03 o 
 -13   3   2      951.59      825.57     25.57 o 
 -11   3   2      487.85      440.37     15.20 o 
  -9   3   2       86.99      129.26     10.85 o 
  -7   3   2      310.63      314.05     15.12 o 
  -5   3   2     7396.93     6858.99     64.23 o 
  -3   3   2    24622.06    23804.60    165.27 o 
  -1   3   2    34082.61    31405.61    265.30 o 
   1   3   2      183.46      131.77      8.68 o 
   3   3   2      556.15      510.69     12.84 o 
   5   3   2     3061.71     3026.98     35.43 o 
   7   3   2      286.72      324.99     13.69 o 
   9   3   2     1532.63     1475.89     24.65 o 
  11   3   2      195.70      188.65     15.97 o 
  13   3   2     1307.76     1162.97     26.54 o 
  15   3   2     1073.76     1037.03     69.98 o 
  17   3   2       21.76       34.86     25.34 o 
  19   3   2       65.20        1.45     25.61 o 
  21   3   2        5.37      -38.41     75.48 o 
 -22   4   2       10.23      -10.01     24.40 o 
 -20   4   2        1.72      -42.36     36.66 o 
 -18   4   2       16.20       16.66     17.32 o 
 -16   4   2     1835.26     1731.62     37.29 o 
 -14   4   2     2472.51     2369.31     41.23 o 
 -12   4   2      639.86      695.44     19.16 o 
 -10   4   2      791.12      795.21     22.48 o 
  -8   4   2      362.34      351.64     16.39 o 
  -6   4   2     6963.70     6736.07     65.80 o 
  -4   4   2      108.65      166.84     11.20 o 
  -2   4   2      474.40      525.36     13.77 o 
   0   4   2     3162.62     3167.27     31.07 o 
   2   4   2     4811.63     4590.38     45.79 o 
   4   4   2      283.37      336.16     11.40 o 
   6   4   2     1026.85      977.78     20.48 o 
   8   4   2      141.31      235.13     13.77 o 
  10   4   2       72.23       62.93     13.32 o 
  12   4   2      699.72      752.65     29.19 o 
  14   4   2       87.67      124.77     26.72 o 
  16   4   2        2.62      -21.13     24.17 o 
  18   4   2       43.36        2.69     25.83 o 
  20   4   2       11.04      -15.15     45.94 o 
 -23   5   2        0.20       17.66     31.49 o 
 -21   5   2       20.46       22.57     27.99 o 
 -19   5   2        0.01       14.85     26.15 o 
 -17   5   2       76.80       19.62     32.24 o 
 -15   5   2     1367.40     1184.46     31.81 o 
 -13   5   2       48.12       83.41     16.72 o 
 -11   5   2      349.84      379.53     47.33 o 
  -9   5   2      163.67      168.52     15.85 o 
  -7   5   2      426.93      439.00     18.32 o 
  -5   5   2     4919.50     4956.42     47.35 o 
  -3   5   2      144.21      254.86     13.74 o 
  -1   5   2      602.70      684.71     16.50 o 
   1   5   2      152.42      195.42     10.85 o 
   3   5   2     3566.86     3785.37     37.46 o 
   5   5   2     4450.74     4619.29     49.39 o 
   7   5   2        0.12       19.10     13.75 o 
   9   5   2       28.69       41.93     12.12 o 
  11   5   2      430.41      494.12     25.98 o 
  13   5   2      336.99      341.40     33.20 o 
  15   5   2        0.52       -6.07     25.56 o 
  17   5   2       12.50       22.80     44.75 o 
  19   5   2        0.07      -43.74     29.16 o 
 -22   6   2        0.01      -11.58     27.71 o 
 -20   6   2        1.25      -12.29     22.86 o 
 -18   6   2       28.64       40.96     26.00 o 
 -16   6   2      350.40      348.44     33.47 o 
 -14   6   2      349.83      382.01     23.93 o 
 -12   6   2      392.06      416.19     24.76 o 
 -10   6   2      398.71      382.80     20.11 o 
  -8   6   2      500.99      605.34     20.90 o 
  -6   6   2     2365.56     2283.78     37.06 o 
  -4   6   2     3379.13     3587.65     39.01 o 
  -2   6   2      710.06      826.17     17.74 o 
   0   6   2     2982.71     3063.76     34.08 o 
   2   6   2        0.54       -4.22      9.31 o 
   4   6   2     4595.53     4678.49     45.38 o 
   6   6   2      700.70      693.63     18.59 o 
   8   6   2       15.53       65.11     25.99 o 
  10   6   2       92.88       97.77     30.33 o 
  12   6   2      523.73      509.45     34.09 o 
  14   6   2       12.15       40.32     26.96 o 
  16   6   2       14.07       32.70     94.78 o 
  18   6   2        8.57      -32.30     25.28 o 
 -21   7   2        9.18      -40.44     26.96 o 
 -19   7   2        5.74       -9.82     26.25 o 
 -17   7   2      207.56      208.17     31.12 o 
 -15   7   2      723.70      756.09     38.08 o 
 -13   7   2      680.57      642.32     25.29 o 
 -11   7   2      298.50      357.05     25.70 o 
  -9   7   2      108.90      123.81     17.87 o 
  -7   7   2     1041.81     1028.11     23.45 o 
  -5   7   2     3405.23     3587.78     41.83 o 
  -3   7   2     1137.53     1090.85     21.57 o 
  -1   7   2     1087.30     1151.66     21.37 o 
   1   7   2     2277.36     2369.23     30.79 o 
   3   7   2      645.35      877.72     22.10 o 
   5   7   2       45.98       71.53     12.50 o 
   7   7   2      192.31      205.12     27.61 o 
   9   7   2       54.23       91.31     24.46 o 
  11   7   2      187.62      176.43     27.66 o 
  13   7   2      581.81      570.84     86.48 o 
  15   7   2       22.57       13.62     24.80 o 
  17   7   2       98.08       94.35     32.08 o 
 -20   8   2       56.84      122.26     32.43 o 
 -18   8   2        0.05      -12.26     26.48 o 
 -16   8   2       31.00       39.29     29.33 o 
 -14   8   2       11.33      -27.76     23.73 o 
 -12   8   2        5.91        2.37     23.31 o 
 -10   8   2       39.85       35.60     18.07 o 
  -8   8   2      193.51      221.97     18.66 o 
  -6   8   2       13.23       13.83     14.28 o 
  -4   8   2        8.59       -0.14     12.91 o 
  -2   8   2      123.33      190.10     15.53 o 
   0   8   2        4.24       27.37     11.91 o 
   2   8   2      252.57      265.56     16.46 o 
   4   8   2     1248.57     1376.62     34.18 o 
   6   8   2        6.47      -11.03     17.23 o 
   8   8   2        5.06       17.83     19.95 o 
  10   8   2       27.75       59.39     26.20 o 
  12   8   2      255.42      285.77     52.62 o 
  14   8   2      694.11      717.66     47.12 o 
  16   8   2      104.88       77.00     53.48 o 
  18   8   2       33.45       68.47     30.60 o 
 -19   9   2        5.40        0.46     56.83 o 
 -17   9   2       15.30       -4.87     28.44 o 
 -15   9   2       43.12        8.52     24.99 o 
 -13   9   2        2.59      -15.65     23.89 o 
 -11   9   2      198.98      211.34     25.61 o 
  -9   9   2       23.01        5.53     16.24 o 
  -7   9   2       90.52       90.82     17.14 o 
  -5   9   2      524.25      499.20     39.16 o 
  -3   9   2      417.99      465.64     23.55 o 
  -1   9   2      334.25      414.99     20.23 o 
   1   9   2      300.01      302.52     19.30 o 
   3   9   2      125.16      144.71     22.34 o 
   5   9   2      277.88      372.39     47.46 o 
   7   9   2       20.60       14.25     19.23 o 
   9   9   2       21.01       28.13     20.11 o 
  11   9   2      229.65      299.52     34.16 o 
  13   9   2      175.98      259.91     34.10 o 
  15   9   2       17.49       34.41     28.82 o 
 -18  10   2       74.32      109.01     32.53 o 
 -16  10   2       43.65       91.47     51.87 o 
 -14  10   2       89.63      145.43     25.67 o 
 -12  10   2        1.13      -21.95     19.33 o 
 -10  10   2       66.90       42.09     21.41 o 
  -8  10   2      187.44      180.39     24.56 o 
  -6  10   2     1116.72     1096.41     30.78 o 
  -4  10   2     1324.99     1286.15     28.62 o 
  -2  10   2      393.46      415.22     21.40 o 
   0  10   2        7.62        4.00     19.58 o 
   2  10   2        0.34       -0.63     18.95 o 
   4  10   2      536.36      514.54     42.18 o 
   6  10   2      160.88      184.62     24.14 o 
   8  10   2        1.84      -18.94     20.16 o 
  10  10   2       20.33       11.67     21.78 o 
  12  10   2       32.65       60.53     27.04 o 
  14  10   2       43.34       62.61     28.64 o 
 -17  11   2        1.23      -11.63     27.60 o 
 -15  11   2       68.75       52.74     23.10 o 
 -13  11   2       84.70      113.57     37.70 o 
 -11  11   2      282.93      240.29     25.71 o 
  -9  11   2      234.28      174.97     25.06 o 
  -7  11   2       11.86       -3.41     20.14 o 
  -5  11   2       22.76        5.32     16.46 o 
  -3  11   2       91.20       82.62     17.92 o 
  -1  11   2      434.61      499.91     29.68 o 
   1  11   2      604.60      587.14     79.07 o 
   3  11   2      121.26       99.75     24.94 o 
   5  11   2      490.48      434.25     45.82 o 
   7  11   2      755.20      667.13     43.78 o 
   9  11   2      495.01      544.70     52.40 o 
  11  11   2      115.17      115.97     59.85 o 
  13  11   2        1.91      -11.93     25.99 o 
 -14  12   2        6.37        0.17     23.94 o 
 -12  12   2       39.19       33.37     29.55 o 
 -10  12   2      100.03       79.00     24.50 o 
  -8  12   2        0.11      -24.01     20.61 o 
  -6  12   2       41.47       54.44     22.58 o 
  -4  12   2       38.04       53.08     21.08 o 
  -2  12   2       26.79        3.10     20.85 o 
   0  12   2       29.06       32.31     24.61 o 
   2  12   2       92.80      115.57     25.98 o 
   4  12   2       64.68       68.22     22.81 o 
   6  12   2       66.11       40.94     29.44 o 
   8  12   2       12.69       27.75     24.44 o 
  10  12   2        4.45       -7.97     48.09 o 
  12  12   2        3.79        3.60     31.38 o 
 -13  13   2       18.87        2.95     26.16 o 
 -11  13   2       47.29       -1.32     24.05 o 
  -9  13   2       86.80       80.01     25.50 o 
  -7  13   2        0.02      -30.95     33.93 o 
  -5  13   2        1.72        9.54     31.44 o 
  -3  13   2       48.30       53.82     39.57 o 
  -1  13   2        0.05      -15.46     33.43 o 
   1  13   2        1.07      -30.68     21.32 o 
   3  13   2        2.70        4.88     26.45 o 
   5  13   2        3.24       -3.23     22.35 o 
   7  13   2        1.75      -20.93     30.65 o 
   9  13   2        3.28        6.27     31.06 o 
 -10  14   2       35.62       48.76     25.63 o 
  -8  14   2       47.26       39.56     52.73 o 
  -6  14   2       62.18       40.91     33.53 o 
  -4  14   2       44.72       10.75     31.90 o 
  -2  14   2       32.02       32.84     33.94 o 
   0  14   2       11.61       12.75     68.69 o 
   2  14   2        1.03      -17.92     21.48 o 
   4  14   2       65.03       95.50     26.16 o 
   6  14   2       42.25       38.37     32.32 o 
  -3  15   2        0.12      -72.02     54.78 o 
  -1  15   2        0.00      -47.43     31.62 o 
   1  15   2        0.54       37.69     50.68 o 
 -25   1   3        0.93      -30.28     20.70 o 
 -23   1   3       13.94       10.02     20.03 o 
 -21   1   3      470.25      455.73     27.87 o 
 -19   1   3      601.36      566.24     42.16 o 
 -17   1   3      105.48      105.51     16.21 o 
 -15   1   3      406.66      449.61     19.98 o 
 -13   1   3      105.33      135.28     14.25 o 
 -11   1   3    13075.37    12787.55    102.18 o 
  -9   1   3     3321.39     3210.33     57.23 o 
  -7   1   3    24758.49    23397.49    188.51 o 
  -5   1   3    26149.04    25170.17    198.38 o 
  -3   1   3     3552.84     3211.85     63.62 o 
  -1   1   3     3068.39     2993.92     29.77 o 
   1   1   3     3078.29     3007.93     24.93 o 
   3   1   3    13001.29    12801.21     77.20 o 
   5   1   3        6.10       15.76      6.60 o 
   7   1   3      259.67      290.87     13.95 o 
   9   1   3      521.24      497.79     15.18 o 
  11   1   3       60.30       42.83     11.64 o 
  13   1   3      301.29      320.08     16.92 o 
  15   1   3       64.09       75.14     14.82 o 
  17   1   3        4.40      -12.70     19.41 o 
  19   1   3        4.65       15.07     25.66 o 
 -24   2   3       13.85        9.42     27.09 o 
 -22   2   3        9.53      -21.41     19.17 o 
 -20   2   3      117.50      173.58     21.60 o 
 -18   2   3        4.39      -15.31     17.79 o 
 -16   2   3       12.02      -18.04     19.65 o 
 -14   2   3      258.96      292.77     39.47 o 
 -12   2   3      139.91      107.32     13.83 o 
 -10   2   3     2867.73     2949.71     39.05 o 
  -8   2   3       44.90       16.55     10.12 o 
  -6   2   3     2581.79     2318.14     29.91 o 
  -4   2   3     7451.84     7454.85    106.74 o 
  -2   2   3    49879.33    48356.31    325.49 o 
   0   2   3     2104.36     2047.91     31.22 o 
   2   2   3      590.03      687.73     19.17 o 
   4   2   3     3717.03     3650.42     40.40 o 
   6   2   3      898.91      905.09     16.31 o 
   8   2   3      300.30      252.58     12.13 o 
  10   2   3       13.45       21.60     10.44 o 
  12   2   3      219.30      246.55     16.66 o 
  14   2   3      238.32      259.69     21.87 o 
  16   2   3      396.38      443.39     43.13 o 
  18   2   3       17.38       21.78     45.40 o 
  20   2   3        3.86      -26.24     38.93 o 
 -23   3   3        5.42      -14.36     23.88 o 
 -21   3   3        0.26      -11.18     18.31 o 
 -19   3   3       11.99      -13.08     17.66 o 
 -17   3   3       20.53        3.58     16.92 o 
 -15   3   3      112.23      137.92     18.86 o 
 -13   3   3      351.18      359.48     19.88 o 
 -11   3   3      953.06      967.35     23.86 o 
  -9   3   3     2700.86     2771.59     37.18 o 
  -7   3   3     3725.96     3507.68     54.70 o 
  -5   3   3     3573.91     3218.97     37.06 o 
  -3   3   3     1233.70     1319.61     18.22 o 
  -1   3   3     3840.76     3821.47     33.38 o 
   1   3   3     3476.79     3433.90     49.37 o 
   3   3   3      773.65      726.25     13.47 o 
   5   3   3       54.11       56.93      9.49 o 
   7   3   3     1359.82     1312.94     22.06 o 
   9   3   3     2363.05     2267.04     31.59 o 
  11   3   3     1026.62      974.75     23.56 o 
  13   3   3     1327.60     1167.76     34.24 o 
  15   3   3      375.81      434.72     48.20 o 
  17   3   3        0.79      -11.03     28.79 o 
  19   3   3       29.65       29.05     28.75 o 
 -24   4   3        7.93      -36.68     24.46 o 
 -22   4   3        0.34      -29.80     21.73 o 
 -20   4   3       47.87       73.71     24.26 o 
 -18   4   3        3.44        5.71     16.64 o 
 -16   4   3      109.41      157.33     20.56 o 
 -14   4   3        0.03       -3.37     14.31 o 
 -12   4   3       82.37       64.62     16.18 o 
 -10   4   3      724.21      601.59     20.39 o 
  -8   4   3      164.74      158.05     13.43 o 
  -6   4   3      211.60      223.76     13.91 o 
  -4   4   3     5111.74     4896.68     44.48 o 
  -2   4   3       27.70       23.85      7.88 o 
   0   4   3     2579.63     2649.51     27.16 o 
   2   4   3     6418.46     6363.22     89.07 o 
   4   4   3     1213.77     1329.37     21.41 o 
   6   4   3       48.86       62.69      9.60 o 
   8   4   3        0.13       -3.37     10.20 o 
  10   4   3        4.73      -15.81     17.57 o 
  12   4   3       51.94       28.33     20.15 o 
  14   4   3      312.56      370.95     33.61 o 
  16   4   3       12.56      -19.99     25.44 o 
  18   4   3       38.28       35.35     28.40 o 
 -23   5   3        0.70      -30.05     23.83 o 
 -21   5   3        2.84      -24.92     31.92 o 
 -19   5   3       25.87       70.34     26.77 o 
 -17   5   3      306.95      360.25     24.44 o 
 -15   5   3     2677.51     2592.99     46.18 o 
 -13   5   3      512.22      468.47     21.90 o 
 -11   5   3      363.12      407.34     20.20 o 
  -9   5   3      228.24      329.97     18.53 o 
  -7   5   3     2383.05     2185.09     32.98 o 
  -5   5   3     2977.85     3093.34     34.62 o 
  -3   5   3       81.31      103.21      9.88 o 
  -1   5   3     3823.89     3662.25     39.07 o 
   1   5   3     7417.38     7852.78     64.18 o 
   3   5   3     3948.01     4546.09     99.22 o 
   5   5   3        6.29       -5.58      8.13 o 
   7   5   3        0.45       14.84     10.87 o 
   9   5   3       75.12       78.98     36.41 o 
  11   5   3      235.04      229.18     24.19 o 
  13   5   3      568.73      585.34     66.42 o 
  15   5   3       62.10       96.26     26.90 o 
  17   5   3       13.41       -4.77     27.33 o 
  19   5   3        7.98       31.30     31.03 o 
 -22   6   3        1.12       20.30     79.25 o 
 -20   6   3        7.66      -13.39     24.29 o 
 -18   6   3        2.16       16.82     23.44 o 
 -16   6   3     2005.56     1910.94     38.75 o 
 -14   6   3     2653.36     2364.20     49.09 o 
 -12   6   3      123.65      118.18     18.87 o 
 -10   6   3      272.25      315.55     19.97 o 
  -8   6   3       10.71        4.61     12.37 o 
  -6   6   3      458.98      540.52     17.54 o 
  -4   6   3      168.63      144.44     12.55 o 
  -2   6   3     1642.51     1751.38     24.80 o 
   0   6   3      674.00      667.24     16.47 o 
   2   6   3     3094.14     3402.71     35.75 o 
   4   6   3      431.75      438.87     13.10 o 
   6   6   3       42.25       15.47     19.73 o 
   8   6   3      346.83      332.28     30.06 o 
  10   6   3       67.38      134.44     21.42 o 
  12   6   3      288.62      268.54     31.79 o 
  14   6   3      136.91      158.51     29.92 o 
  16   6   3        1.34      -37.61     25.07 o 
  18   6   3        8.08      -39.71     29.77 o 
 -21   7   3       42.43       35.10     38.17 o 
 -19   7   3        0.01      -36.10     24.06 o 
 -17   7   3      473.75      573.32     38.92 o 
 -15   7   3       14.86       21.98     24.85 o 
 -13   7   3       61.11       49.58     18.06 o 
 -11   7   3      362.55      438.02     22.86 o 
  -9   7   3      178.08      194.36     19.10 o 
  -7   7   3      250.86      259.30     17.18 o 
  -5   7   3       38.03       77.13     13.51 o 
  -3   7   3      200.26      137.02     13.22 o 
  -1   7   3        3.13      -11.82      9.79 o 
   1   7   3     2780.26     2868.82     33.90 o 
   3   7   3       64.71       68.73     11.76 o 
   5   7   3      536.39      596.44     24.82 o 
   7   7   3       53.44       14.27     23.42 o 
   9   7   3      105.22      200.06     29.55 o 
  11   7   3       36.53       80.62     26.45 o 
  13   7   3        7.57        9.43     25.23 o 
  15   7   3       58.53       61.66     26.72 o 
  17   7   3        9.23       29.81     30.92 o 
 -20   8   3       28.68      -18.93     27.81 o 
 -18   8   3        5.97       -9.16     26.68 o 
 -16   8   3       64.13       43.34     26.09 o 
 -14   8   3      433.02      494.44     35.79 o 
 -12   8   3      178.05      202.58     21.62 o 
 -10   8   3      410.84      444.52     21.52 o 
  -8   8   3     1444.00     1438.47     29.15 o 
  -6   8   3      375.11      413.64     19.71 o 
  -4   8   3        7.59      -18.25     12.17 o 
  -2   8   3       75.92      109.68     14.19 o 
   0   8   3      202.74      219.00     15.39 o 
   2   8   3        2.30        3.74     17.69 o 
   4   8   3        5.04        2.22     17.55 o 
   6   8   3      232.90      263.99     24.70 o 
   8   8   3      152.72      128.67     33.73 o 
  10   8   3      710.21      663.00     37.39 o 
  12   8   3      734.39      639.55     64.05 o 
  14   8   3      105.00       88.46     28.67 o 
  16   8   3       11.94      -35.26     29.98 o 
 -19   9   3        4.43       24.08     27.19 o 
 -17   9   3       17.62      -26.23     23.28 o 
 -15   9   3       58.78       88.30     46.47 o 
 -13   9   3        0.62      -33.97     22.65 o 
 -11   9   3       77.47      165.07     23.81 o 
  -9   9   3      746.47      734.98     24.93 o 
  -7   9   3     1001.09      932.44     25.71 o 
  -5   9   3      460.02      476.37     21.75 o 
  -3   9   3      175.46      174.11     22.56 o 
  -1   9   3     1229.32     1105.63     24.66 o 
   1   9   3       31.19       36.37     18.63 o 
   3   9   3       80.58      110.01     21.37 o 
   5   9   3      186.52      186.03     28.84 o 
   7   9   3        1.41        8.31     20.41 o 
   9   9   3      119.63      101.62     21.70 o 
  11   9   3      354.98      439.15     37.97 o 
  13   9   3       38.68      -20.49     25.56 o 
  15   9   3       13.38      -22.91     25.99 o 
 -18  10   3        1.78       17.53     27.66 o 
 -16  10   3        6.16      -23.02     27.13 o 
 -14  10   3        8.13      -21.03     22.43 o 
 -12  10   3       75.84       47.60     21.71 o 
 -10  10   3      716.09      638.05     30.22 o 
  -8  10   3        0.14        4.24     16.65 o 
  -6  10   3      576.42      558.43     24.28 o 
  -4  10   3        4.58      -12.62     15.78 o 
  -2  10   3        1.50        3.45     15.05 o 
   0  10   3      405.81      471.12     28.49 o 
   2  10   3        0.14      -22.82     18.27 o 
   4  10   3       76.36       82.98     22.18 o 
   6  10   3       89.93       86.79     21.59 o 
   8  10   3      164.63      174.62     25.28 o 
  10  10   3       61.22       72.11     29.76 o 
  12  10   3       20.80       51.81     29.92 o 
  14  10   3        0.03       24.19     32.03 o 
 -17  11   3        2.09      -24.42     21.63 o 
 -15  11   3       13.47       24.67     23.65 o 
 -13  11   3       84.31       29.78     35.22 o 
 -11  11   3       40.67       16.82     21.67 o 
  -9  11   3      205.68      232.44     25.92 o 
  -7  11   3      622.40      610.50     29.11 o 
  -5  11   3     1037.37      947.16     29.51 o 
  -3  11   3      205.60      236.95     26.04 o 
  -1  11   3        0.58        2.64     29.47 o 
   1  11   3        0.07       -3.86     18.51 o 
   3  11   3       23.98        6.39     20.14 o 
   5  11   3       34.11        3.26     21.19 o 
   7  11   3      292.56      258.33     29.08 o 
   9  11   3      147.13      228.32     32.35 o 
  11  11   3       15.67      -18.27     33.53 o 
  13  11   3        3.94      -10.33     50.90 o 
 -16  12   3       20.52       17.01     23.28 o 
 -14  12   3       39.15       59.38     25.52 o 
 -12  12   3       39.19       13.01     36.26 o 
 -10  12   3      299.04      247.68     27.35 o 
  -8  12   3      109.35       58.16     25.99 o 
  -6  12   3       12.61        1.34     21.43 o 
  -4  12   3      192.98      223.02     25.95 o 
  -2  12   3        5.85      -30.29     20.19 o 
   0  12   3      424.20      529.01     32.79 o 
   2  12   3       85.22       56.31     21.29 o 
   4  12   3       49.74       32.59     29.78 o 
   6  12   3      216.26      165.70     32.81 o 
   8  12   3      201.77      205.57     49.92 o 
  10  12   3       70.41       44.48     31.87 o 
 -13  13   3       20.22       22.80     25.34 o 
 -11  13   3       10.49       -6.42     26.93 o 
  -9  13   3        5.67       14.68     23.50 o 
  -7  13   3       51.34       65.00     34.15 o 
  -5  13   3      415.65      448.93    105.46 o 
  -3  13   3      774.49      712.24     44.75 o 
  -1  13   3      525.20      546.92     31.12 o 
   1  13   3        2.23      -12.28     22.42 o 
   3  13   3        0.73      -31.55     21.03 o 
   5  13   3        8.84       42.07     30.25 o 
   7  13   3       38.85      -13.38     54.89 o 
   9  13   3       45.44       49.24     44.10 o 
 -10  14   3       10.49        5.35     34.27 o 
  -8  14   3        3.68      -30.29     33.93 o 
  -6  14   3       16.93      -37.21     31.08 o 
  -4  14   3       30.28        9.61     32.46 o 
  -2  14   3       18.95      -12.44     35.23 o 
   0  14   3       82.36      103.66     25.84 o 
   2  14   3       67.62       82.53     70.84 o 
   4  14   3       16.05       -8.30     28.46 o 
   6  14   3        0.76      -23.19     47.88 o 
  -3  15   3        2.56      -46.54     31.03 o 
  -1  15   3        0.27      -51.21     34.14 o 
 -24   0   4       19.27       34.72     29.76 o 
 -22   0   4      137.25      141.52     28.13 o 
 -20   0   4      802.24      627.72     34.15 o 
 -18   0   4       15.07        8.78     22.11 o 
 -16   0   4      824.48      918.95     45.07 o 
 -14   0   4      630.91      722.08     30.21 o 
 -12   0   4      517.66      716.16     49.06 o 
 -10   0   4     9206.69     9129.32    106.01 o 
  -8   0   4    14642.46    14088.39    147.76 o 
  -6   0   4    42841.79    40718.25    541.09 o 
  -4   0   4   228900.83   214498.83   2027.30 o 
  -2   0   4    57253.82    54287.29    949.43 o 
   0   0   4      992.07     1093.13     22.80 o 
   2   0   4     9822.87     9391.25     83.42 o 
   4   0   4       36.17       10.05      9.99 o 
   6   0   4     1012.89      940.73     22.73 o 
   8   0   4     3962.12     3695.19     54.77 o 
  10   0   4      893.56      821.46     35.84 o 
  12   0   4       26.44       62.49     19.30 o 
  14   0   4      163.32      152.72     21.30 o 
  16   0   4       61.17       47.36     39.14 o 
  18   0   4       16.27      -21.78     43.13 o 
 -25   1   4        3.32      -16.27     19.44 o 
 -23   1   4        2.19       -3.79     19.23 o 
 -21   1   4        0.82      -24.12     18.55 o 
 -19   1   4       34.67       54.83     17.97 o 
 -17   1   4       16.11       48.39     17.17 o 
 -15   1   4      693.52      688.04     25.04 o 
 -13   1   4      256.25      302.48     18.98 o 
 -11   1   4      102.51      108.01     14.29 o 
  -9   1   4     2879.27     2561.73     34.68 o 
  -7   1   4    25103.54    24207.67    215.62 o 
  -5   1   4    40054.41    38212.12    296.53 o 
  -3   1   4      976.93      881.68     15.35 o 
  -1   1   4    58521.37    53832.02    324.57 o 
   1   1   4      968.63     1098.68     16.19 o 
   3   1   4     1570.40     1379.12     16.38 o 
   5   1   4       43.86       60.44      8.21 o 
   7   1   4      355.97      368.73     15.42 o 
   9   1   4      171.52      226.31     15.52 o 
  11   1   4        9.35       23.70     11.89 o 
  13   1   4       16.90       12.28     12.67 o 
  15   1   4       83.48      110.04     18.71 o 
  17   1   4       97.23       64.50     22.45 o 
  19   1   4        2.47      -14.45     42.92 o 
 -24   2   4        7.47      -29.07     19.83 o 
 -22   2   4       23.48        9.40     19.82 o 
 -20   2   4        2.15      -24.41     16.27 o 
 -18   2   4       57.92       46.03     17.34 o 
 -16   2   4      519.10      497.39     32.28 o 
 -14   2   4      404.34      412.51     18.16 o 
 -12   2   4     2257.02     2260.63     35.77 o 
 -10   2   4     1038.83     1058.59     23.29 o 
  -8   2   4      502.03      398.94     16.22 o 
  -6   2   4    13664.61    13119.89    128.84 o 
  -4   2   4     1564.97     1509.52     17.95 o 
  -2   2   4     6918.59     6937.04     54.44 o 
   0   2   4    12957.52    12105.67     90.14 o 
   2   2   4     4865.73     4412.19     36.34 o 
   4   2   4      228.59      275.49     22.29 o 
   6   2   4      704.61      735.14     14.61 o 
   8   2   4     2107.92     1835.39     27.12 o 
  10   2   4      190.29      238.99     14.39 o 
  12   2   4      111.89      100.28     15.05 o 
  14   2   4       85.05       62.69     21.35 o 
  16   2   4        2.86      -17.46     22.51 o 
  18   2   4        3.55      -26.93     25.50 o 
 -25   3   4        0.07      -19.33     28.65 o 
 -23   3   4       11.58      -15.21     18.79 o 
 -21   3   4       20.27       19.48     19.24 o 
 -19   3   4      122.27      121.57     19.85 o 
 -17   3   4       99.40      115.15     18.66 o 
 -15   3   4       30.43       41.66     16.42 o 
 -13   3   4     4479.32     4171.75     53.07 o 
 -11   3   4     1920.43     1533.97     29.13 o 
  -9   3   4     3451.72     3340.49     42.15 o 
  -7   3   4      986.16     1008.78     21.52 o 
  -5   3   4       59.12       83.40     10.78 o 
  -3   3   4      593.49      572.88     17.22 o 
  -1   3   4     1519.18     1473.32     18.08 o 
   1   3   4     1717.13     1720.16     28.59 o 
   3   3   4     5251.20     5239.27     46.26 o 
   5   3   4     1703.43     1910.27     23.22 o 
   7   3   4        0.74       30.67      9.99 o 
   9   3   4        0.12      -16.02     10.68 o 
  11   3   4     1047.99      952.32     31.27 o 
  13   3   4      288.16      337.38     27.13 o 
  15   3   4        4.19       15.32     59.95 o 
  17   3   4       40.81       46.00     26.41 o 
  19   3   4       27.35        1.65     26.93 o 
 -24   4   4       28.66       29.43     28.69 o 
 -22   4   4        0.01       -9.93     18.81 o 
 -20   4   4       76.68       82.23     19.85 o 
 -18   4   4        2.68       -2.23     16.40 o 
 -16   4   4     2168.40     1822.05     37.10 o 
 -14   4   4      264.84      304.89     41.62 o 
 -12   4   4      743.06      723.73     22.97 o 
 -10   4   4      321.52      362.92     18.59 o 
  -8   4   4     2249.12     2461.77     35.26 o 
  -6   4   4     1130.03     1201.35     32.66 o 
  -4   4   4     5147.65     5055.73     45.44 o 
  -2   4   4     1926.31     1742.15     21.03 o 
   0   4   4      237.48      282.08     20.89 o 
   2   4   4      901.43     1057.82     29.11 o 
   4   4   4      322.49      344.50     22.58 o 
   6   4   4      201.46      239.39     12.39 o 
   8   4   4       74.66       80.42     19.26 o 
  10   4   4        2.30       10.95     18.97 o 
  12   4   4      197.23      315.00     25.60 o 
  14   4   4        2.36       35.22     25.62 o 
  16   4   4       22.86       30.73     28.08 o 
  18   4   4        0.01       10.69     34.94 o 
 -23   5   4        7.17      -15.06     60.28 o 
 -21   5   4        7.02        3.99     24.97 o 
 -19   5   4        9.07      -13.77     21.87 o 
 -17   5   4        0.00       -9.99     17.76 o 
 -15   5   4      929.67      916.20     29.05 o 
 -13   5   4       16.13       23.57     15.73 o 
 -11   5   4       50.34       65.33     14.48 o 
  -9   5   4        1.96        0.69     12.03 o 
  -7   5   4      260.84      286.93     16.18 o 
  -5   5   4      285.12      365.60     20.65 o 
  -3   5   4     1672.47     1721.85     22.94 o 
  -1   5   4     3947.24     3818.59     39.72 o 
   1   5   4      158.43      144.40     23.30 o 
   3   5   4       13.52      -20.48     14.15 o 
   5   5   4        1.04        5.64     31.38 o 
   7   5   4      299.71      338.43     24.15 o 
   9   5   4      171.27      264.82     25.03 o 
  11   5   4      228.48      187.70     24.69 o 
  13   5   4      173.22      209.62     30.20 o 
  15   5   4        2.43       -5.00     26.71 o 
  17   5   4        9.60        9.80     28.49 o 
 -22   6   4        1.02      -30.87     24.94 o 
 -20   6   4        8.28      -30.73     39.79 o 
 -18   6   4      502.93      548.19     57.99 o 
 -16   6   4      219.24      274.88     23.42 o 
 -14   6   4      456.08      462.70     25.89 o 
 -12   6   4      141.86      174.24     19.63 o 
 -10   6   4        1.17       -8.85     14.22 o 
  -8   6   4      843.98      769.38     23.21 o 
  -6   6   4      115.09      131.43     13.14 o 
  -4   6   4       53.29       39.31      9.90 o 
  -2   6   4      890.68     1026.64     21.98 o 
   0   6   4     4075.34     4419.78     42.46 o 
   2   6   4       40.33       50.80     16.20 o 
   4   6   4       36.77       63.78     17.44 o 
   6   6   4        0.62      -12.31     23.40 o 
   8   6   4      528.92      513.37     27.66 o 
  10   6   4      258.79      293.54     26.89 o 
  12   6   4      246.88      326.87     34.58 o 
  14   6   4       38.58        6.19     29.76 o 
  16   6   4       17.03       11.61     28.30 o 
 -23   7   4        3.65       27.35     27.60 o 
 -21   7   4        0.03      -14.94     27.29 o 
 -19   7   4        6.75        3.18     25.25 o 
 -17   7   4      103.96      103.39     26.21 o 
 -15   7   4     1291.98     1121.14     32.51 o 
 -13   7   4      494.49      454.08     28.14 o 
 -11   7   4       21.89      -16.47     15.04 o 
  -9   7   4      769.27      775.81     22.80 o 
  -7   7   4      584.01      647.43     20.14 o 
  -5   7   4      105.61      142.64     14.50 o 
  -3   7   4       35.97       64.61     11.36 o 
  -1   7   4     1748.63     1858.59     26.56 o 
   1   7   4      974.86     1053.30     19.80 o 
   3   7   4      152.24      223.25     20.96 o 
   5   7   4        0.04      -20.39     16.46 o 
   7   7   4      118.45      130.59     27.24 o 
   9   7   4      450.63      528.10     31.81 o 
  11   7   4       31.19       74.18     26.85 o 
  13   7   4      134.86      189.26     32.29 o 
  15   7   4       14.10       20.09     29.52 o 
  17   7   4        9.90       32.52     31.23 o 
 -22   8   4        8.29       26.87     30.43 o 
 -20   8   4       13.73        0.60     24.66 o 
 -18   8   4        7.71       15.27     25.80 o 
 -16   8   4       22.10       38.41     24.98 o 
 -14   8   4       36.37       14.63     17.83 o 
 -12   8   4       12.32        7.53     17.92 o 
 -10   8   4      167.36      134.20     17.93 o 
  -8   8   4      148.88      101.34     16.20 o 
  -6   8   4       11.58       -6.50     13.51 o 
  -4   8   4      108.19       82.97     13.83 o 
  -2   8   4      380.97      453.33     19.11 o 
   0   8   4      376.76      485.23     28.26 o 
   2   8   4      353.44      390.59     25.32 o 
   4   8   4     1208.07     1162.89     46.98 o 
   6   8   4       84.31      146.10     29.10 o 
   8   8   4      158.35      162.20     27.76 o 
  10   8   4       49.95      100.82     23.19 o 
  12   8   4      220.78      253.12     32.51 o 
  14   8   4        0.92       -6.92     24.50 o 
  16   8   4        4.76      -24.24     30.74 o 
 -21   9   4        8.06      -13.31     67.82 o 
 -19   9   4        8.57       -0.53     29.25 o 
 -17   9   4        0.16       24.03     24.83 o 
 -15   9   4       12.06       17.55     32.03 o 
 -13   9   4      192.96      210.07     25.24 o 
 -11   9   4       58.09       72.57     17.85 o 
  -9   9   4       59.20       58.56     17.43 o 
  -7   9   4      752.13      744.77     27.88 o 
  -5   9   4      380.42      380.27     20.47 o 
  -3   9   4       65.09       47.11     14.23 o 
  -1   9   4     1019.06      955.14     30.04 o 
   1   9   4      182.13      176.76     22.48 o 
   3   9   4        4.73      -11.14     19.53 o 
   5   9   4       53.84       40.31     21.24 o 
   7   9   4      160.73      117.21     28.69 o 
   9   9   4      117.21      125.95     45.29 o 
  11   9   4        5.17      -19.48     33.75 o 
  13   9   4       49.53       45.17     30.04 o 
  15   9   4        8.16       47.96     32.99 o 
 -18  10   4       16.29       -2.12     39.57 o 
 -16  10   4       24.48      -13.16     26.25 o 
 -14  10   4      121.34      137.57     28.61 o 
 -12  10   4      405.34      449.53     28.88 o 
 -10  10   4      491.30      492.42     24.38 o 
  -8  10   4       48.62       58.44     49.74 o 
  -6  10   4      208.52      264.23     20.85 o 
  -4  10   4       80.42       93.74     17.32 o 
  -2  10   4       99.94      143.82     23.23 o 
   0  10   4      244.21      388.27     25.94 o 
   2  10   4      255.44      259.89     46.86 o 
   4  10   4        1.40      -28.68     19.12 o 
   6  10   4       57.29       59.73     26.45 o 
   8  10   4       45.28       62.96     34.72 o 
  10  10   4       20.52      -37.25     26.86 o 
  12  10   4        8.01      -45.51     36.23 o 
 -17  11   4       42.87       34.07     24.98 o 
 -15  11   4        3.06      -21.76     23.64 o 
 -13  11   4       20.66       24.54     22.44 o 
 -11  11   4      448.28      507.89     32.33 o 
  -9  11   4      897.60      862.41     31.96 o 
  -7  11   4      743.78      702.50     25.09 o 
  -5  11   4     1792.40     1634.41     41.09 o 
  -3  11   4     3813.04     3396.74     64.27 o 
  -1  11   4      800.68      858.56     31.74 o 
   1  11   4       14.55      -26.96     17.97 o 
   3  11   4       28.54       29.56     24.45 o 
   5  11   4        0.03       14.34     27.23 o 
   7  11   4      119.00      208.44     55.86 o 
   9  11   4       85.71       88.11     32.51 o 
  11  11   4        0.95       -9.52     27.60 o 
 -16  12   4       19.37       22.08     24.64 o 
 -14  12   4        8.79      -33.30     22.20 o 
 -12  12   4        0.45       16.29     22.84 o 
 -10  12   4        0.13      -14.97     29.41 o 
  -8  12   4      264.37      278.24     26.53 o 
  -6  12   4      936.60      921.42     35.08 o 
  -4  12   4      200.07      193.00     25.64 o 
  -2  12   4       34.49       27.87     22.23 o 
   0  12   4       45.67       28.53     20.52 o 
   2  12   4       27.79        7.02     18.94 o 
   4  12   4       59.40       69.19     27.62 o 
   6  12   4       62.04       64.55     30.80 o 
   8  12   4        5.20        5.55     28.02 o 
  10  12   4        3.17       26.38     32.87 o 
 -13  13   4        0.06      -11.88     24.29 o 
 -11  13   4        6.94       -5.77     24.55 o 
  -9  13   4       62.81       48.69     32.92 o 
  -7  13   4        4.70      -12.57     31.54 o 
  -5  13   4        3.91      -27.46     31.70 o 
  -3  13   4       60.78       63.02     23.27 o 
  -1  13   4      226.73      333.10     29.56 o 
   1  13   4      143.24       91.06     30.40 o 
   3  13   4      112.62       89.36     29.71 o 
   5  13   4      162.82      211.46     36.06 o 
   7  13   4       58.88       89.69     34.25 o 
 -10  14   4       15.66       11.73     32.08 o 
  -8  14   4       28.24       23.76     76.24 o 
  -6  14   4        8.24      -10.49     32.96 o 
  -4  14   4       12.36        7.69     34.39 o 
  -2  14   4       33.97      -16.17     32.79 o 
   0  14   4        0.07       13.94     59.85 o 
   2  14   4        0.26      -11.06     28.49 o 
   4  14   4      111.67      101.73     33.53 o 
 -25   1   5      179.09      142.88     23.81 o 
 -23   1   5      128.27      204.72     34.58 o 
 -21   1   5       23.39      -16.93     17.78 o 
 -19   1   5      113.13       73.88     21.89 o 
 -17   1   5      130.96      156.11     19.56 o 
 -15   1   5      437.85      478.07     24.12 o 
 -13   1   5      241.28      378.95     19.30 o 
 -11   1   5     3938.45     4056.99     78.89 o 
  -9   1   5      109.21      157.23     13.93 o 
  -7   1   5     3467.77     3340.41     37.83 o 
  -5   1   5     4596.26     4487.66     47.50 o 
  -3   1   5    58179.63    54253.22    363.82 o 
  -1   1   5    16679.38    16154.57    109.90 o 
   1   1   5     1359.63     1322.43     17.86 o 
   3   1   5     3629.14     3303.92     28.12 o 
   5   1   5       90.59      152.89     10.50 o 
   7   1   5     1722.35     1459.33     20.93 o 
   9   1   5      152.07      266.19     17.53 o 
  11   1   5       22.47       22.69     13.11 o 
  13   1   5      183.27      167.01     18.64 o 
  15   1   5        3.75      -12.40     17.92 o 
  17   1   5       52.38       37.63     49.71 o 
 -24   2   5       60.12       32.52     20.72 o 
 -22   2   5      196.51      215.07     22.65 o 
 -20   2   5       62.64       56.51     17.90 o 
 -18   2   5       48.29       23.02     18.01 o 
 -16   2   5       46.83       69.02     17.08 o 
 -14   2   5      240.51      261.65     18.32 o 
 -12   2   5     4847.71     4835.38     56.86 o 
 -10   2   5        1.74      -15.18     10.12 o 
  -8   2   5     2002.86     1963.20     36.56 o 
  -6   2   5      405.75      423.57     12.42 o 
  -4   2   5    10784.81    11035.29     82.59 o 
  -2   2   5      310.34      351.20     12.92 o 
   0   2   5       15.00       14.62      9.77 o 
   2   2   5     1359.45     1537.48     19.50 o 
   4   2   5     2915.52     3013.01     30.58 o 
   6   2   5       57.43       40.29      9.14 o 
   8   2   5       25.31       26.58     10.76 o 
  10   2   5        0.30       -5.65     11.77 o 
  12   2   5      425.10      473.07     25.67 o 
  14   2   5       28.86       71.61     22.31 o 
  16   2   5       83.10       74.20     27.36 o 
  18   2   5        0.32       13.00     27.57 o 
 -25   3   5       38.71       23.55     21.70 o 
 -23   3   5        8.71      -21.52     18.45 o 
 -21   3   5      150.93      183.28     22.20 o 
 -19   3   5       71.67       56.41     27.02 o 
 -17   3   5       35.97       49.86     14.84 o 
 -15   3   5       69.38       70.33     17.59 o 
 -13   3   5       60.88       71.69     15.48 o 
 -11   3   5     3870.06     3750.18     47.72 o 
  -9   3   5     1110.10     1180.56     44.79 o 
  -7   3   5      564.36      539.94     17.31 o 
  -5   3   5    27802.44    28256.36    196.77 o 
  -3   3   5      552.29      609.78     13.53 o 
  -1   3   5    15689.78    14629.19    170.39 o 
   1   3   5     4528.85     4682.50     64.58 o 
   3   3   5      875.42      829.08     14.81 o 
   5   3   5       48.21       48.30      9.07 o 
   7   3   5      239.23      225.95     13.93 o 
   9   3   5      211.10      295.24     21.09 o 
  11   3   5        6.57      -12.34     17.32 o 
  13   3   5       88.16       87.89     21.60 o 
  15   3   5       10.10      -21.70     25.40 o 
  17   3   5       14.50        8.58     26.02 o 
 -24   4   5        2.03      -37.93     25.29 o 
 -22   4   5       40.20       54.80     18.63 o 
 -20   4   5      238.32      284.64     24.06 o 
 -18   4   5       36.17       62.38     18.32 o 
 -16   4   5      758.19      737.19     27.48 o 
 -14   4   5      235.77      313.95     21.08 o 
 -12   4   5      930.44     1000.80     26.13 o 
 -10   4   5     3544.48     3830.87     47.97 o 
  -8   4   5      740.21      675.32     19.75 o 
  -6   4   5      349.87      328.23     19.17 o 
  -4   4   5      175.84      216.32     11.25 o 
  -2   4   5      912.03     1083.91     16.44 o 
   0   4   5      262.09      252.18     14.77 o 
   2   4   5      109.21       99.54     17.07 o 
   4   4   5     2553.94     2604.77     41.24 o 
   6   4   5        0.30       -2.45     15.84 o 
   8   4   5      114.35      106.30     19.52 o 
  10   4   5      158.96      160.81     27.41 o 
  12   4   5      425.52      470.74     32.19 o 
  14   4   5      137.24      173.13     30.59 o 
  16   4   5       56.71        1.65     30.41 o 
 -23   5   5        7.15       18.35     27.11 o 
 -21   5   5       30.15        5.65     19.07 o 
 -19   5   5       27.56        0.94     18.18 o 
 -17   5   5        4.95        3.17     17.63 o 
 -15   5   5     1158.31     1166.25     34.10 o 
 -13   5   5        0.20      -19.91     13.86 o 
 -11   5   5       77.82       74.44     15.41 o 
  -9   5   5       47.53       65.88     13.49 o 
  -7   5   5     3099.99     3263.11     37.54 o 
  -5   5   5      116.08      116.24     11.03 o 
  -3   5   5     1624.61     1592.68     21.86 o 
  -1   5   5     2731.57     2597.00     27.58 o 
   1   5   5      264.38      353.10     18.70 o 
   3   5   5       81.64      115.79     22.21 o 
   5   5   5      155.08      127.54     23.72 o 
   7   5   5       75.03       59.43     20.07 o 
   9   5   5      359.12      395.08     27.99 o 
  11   5   5      701.26      732.37     32.09 o 
  13   5   5        0.23        9.13     24.84 o 
  15   5   5       21.40        9.60     27.93 o 
  17   5   5        0.37        2.92     29.10 o 
 -24   6   5       26.02       18.78     27.80 o 
 -22   6   5       29.81       25.54     33.64 o 
 -20   6   5       36.76       25.72     24.05 o 
 -18   6   5       82.12      115.68     27.52 o 
 -16   6   5      846.47      708.60     28.62 o 
 -14   6   5      274.54      309.49     35.83 o 
 -12   6   5      224.36      211.94     19.91 o 
 -10   6   5      381.01      438.15     22.45 o 
  -8   6   5     3434.79     3502.03     41.39 o 
  -6   6   5     2004.11     1980.09     29.05 o 
  -4   6   5       26.41       82.82     10.64 o 
  -2   6   5      123.95      139.73     11.95 o 
   0   6   5      612.16      530.87     21.17 o 
   2   6   5       22.84       30.32     20.40 o 
   4   6   5        1.74      -12.58     15.44 o 
   6   6   5      119.99      126.73     24.99 o 
   8   6   5       39.04       32.98     22.01 o 
  10   6   5       34.54       27.17     20.43 o 
  12   6   5        4.09       -7.56     25.39 o 
  14   6   5       39.59       28.52     28.75 o 
  16   6   5        1.45      -28.26     27.93 o 
 -23   7   5       13.20       20.79     27.78 o 
 -21   7   5       58.52       66.45     53.27 o 
 -19   7   5       42.59       31.44     26.38 o 
 -17   7   5      149.56      208.27     39.05 o 
 -15   7   5      349.10      442.05     25.24 o 
 -13   7   5        6.80       -1.94     16.02 o 
 -11   7   5      419.91      475.83     31.64 o 
  -9   7   5       21.04       21.27     16.72 o 
  -7   7   5      163.92      173.81     15.44 o 
  -5   7   5     1583.55     1411.80     25.26 o 
  -3   7   5      229.44      277.72     15.50 o 
  -1   7   5       11.53       32.45     10.61 o 
   1   7   5      107.80      123.59     18.83 o 
   3   7   5      702.45      695.61     29.61 o 
   5   7   5      260.28      292.33     23.35 o 
   7   7   5      189.87      209.65     28.54 o 
   9   7   5      261.46      220.66     26.45 o 
  11   7   5       83.33       86.89     29.28 o 
  13   7   5       21.70       -2.92     46.69 o 
  15   7   5        4.16        1.37     50.46 o 
 -22   8   5       52.23       58.65     30.07 o 
 -20   8   5      155.27       76.08     29.87 o 
 -18   8   5      177.59      194.58     30.20 o 
 -16   8   5        5.44       34.96     19.28 o 
 -14   8   5       57.60       90.70     21.07 o 
 -12   8   5      468.15      480.95     26.07 o 
 -10   8   5      665.59      611.49     23.28 o 
  -8   8   5      270.39      377.85     20.51 o 
  -6   8   5        3.47        7.06     13.99 o 
  -4   8   5        0.57       -5.73     12.38 o 
  -2   8   5        0.15       -6.68     11.50 o 
   0   8   5      494.03      485.22     36.19 o 
   2   8   5      715.67      658.22     26.62 o 
   4   8   5      116.45      183.22     31.55 o 
   6   8   5      338.36      355.02     34.02 o 
   8   8   5       55.30       92.12     32.56 o 
  10   8   5       11.12       36.42     23.37 o 
  12   8   5       47.95       47.55     27.15 o 
  14   8   5       58.82       97.82     30.07 o 
 -21   9   5       62.08       75.91     30.99 o 
 -19   9   5      103.93       83.65     30.25 o 
 -17   9   5       13.18       -9.45     28.36 o 
 -15   9   5       32.51       51.04     29.44 o 
 -13   9   5      105.65      146.98     22.60 o 
 -11   9   5      136.83      157.03     19.72 o 
  -9   9   5      500.74      502.52     28.52 o 
  -7   9   5      225.52      231.99     21.82 o 
  -5   9   5        0.41      -17.67     13.65 o 
  -3   9   5      959.88      898.14     30.28 o 
  -1   9   5     1580.09     1570.03     36.82 o 
   1   9   5       14.11       27.42     20.04 o 
   3   9   5        2.05       -6.62     19.17 o 
   5   9   5      439.04      365.76     33.31 o 
   7   9   5      273.10      299.76     34.27 o 
   9   9   5      106.52      101.26     30.40 o 
  11   9   5      160.70      114.17     31.24 o 
  13   9   5        7.86      -19.33     30.07 o 
 -20  10   5       13.83       29.95     31.04 o 
 -18  10   5       19.74      -19.51     25.35 o 
 -16  10   5        0.97       -8.75     20.68 o 
 -14  10   5       41.27       52.57     21.91 o 
 -12  10   5       33.08       29.22     25.96 o 
 -10  10   5       14.21        3.51     17.51 o 
  -8  10   5      408.86      499.56     39.91 o 
  -6  10   5      144.08      121.76     18.23 o 
  -4  10   5      865.27      865.93     31.69 o 
  -2  10   5      860.25      855.69     31.23 o 
   0  10   5        2.39      -29.18     19.45 o 
   2  10   5       92.43      110.72     22.44 o 
   4  10   5      443.16      518.52     38.43 o 
   6  10   5      277.25      199.24     30.90 o 
   8  10   5       73.68       76.48     27.21 o 
  10  10   5       23.75       -8.67     25.77 o 
  12  10   5       31.16       40.69     28.68 o 
 -17  11   5        4.51        1.91     24.67 o 
 -15  11   5        3.60       -0.53     22.98 o 
 -13  11   5        1.71      -31.75     21.17 o 
 -11  11   5        0.08       27.15     20.89 o 
  -9  11   5       46.73       48.23     17.87 o 
  -7  11   5      111.02      159.12     27.44 o 
  -5  11   5      468.70      409.88     30.24 o 
  -3  11   5      472.65      518.18     30.77 o 
  -1  11   5      419.33      421.88     28.29 o 
   1  11   5      132.91       79.64     47.12 o 
   3  11   5      138.89      106.15     34.51 o 
   5  11   5       42.19       36.18     33.64 o 
   7  11   5        2.73        3.43     31.70 o 
   9  11   5       27.48       30.70     28.93 o 
  11  11   5        2.99      -40.56     27.04 o 
 -16  12   5       84.97       89.89     24.89 o 
 -14  12   5        1.12      -18.29     22.14 o 
 -12  12   5        5.54      -31.26     20.84 o 
 -10  12   5      156.68      167.25     25.57 o 
  -8  12   5      147.61      114.39     25.55 o 
  -6  12   5      291.72      376.91     30.67 o 
  -4  12   5     1499.99     1379.27     42.78 o 
  -2  12   5     1372.09     1328.00     49.62 o 
   0  12   5      204.97      230.97     46.80 o 
   2  12   5       26.13       -6.30     28.14 o 
   4  12   5        5.11      -20.90     32.24 o 
   6  12   5        2.34      -24.31     28.31 o 
   8  12   5       35.79        0.57     49.60 o 
 -13  13   5      241.08      261.92     30.38 o 
 -11  13   5      242.57      254.01     53.38 o 
  -9  13   5       13.06      -43.90     31.34 o 
  -7  13   5        0.11      -38.03     38.28 o 
  -5  13   5       16.36       25.01     25.25 o 
  -3  13   5        0.22      -23.26     21.55 o 
  -1  13   5       68.57      118.92     30.05 o 
   1  13   5        0.47      -31.40     26.57 o 
   3  13   5       15.29       -5.03     47.66 o 
   5  13   5       30.57        0.92     31.06 o 
   7  13   5        0.37       13.99     32.08 o 
 -10  14   5        0.14      -10.52     35.83 o 
  -8  14   5       18.96      -18.19     33.27 o 
  -6  14   5      173.40      135.12     39.80 o 
  -4  14   5      105.35       83.68     52.40 o 
  -2  14   5       10.13        7.12     30.98 o 
   0  14   5      100.64       85.61     31.16 o 
   2  14   5       37.41       24.59     30.32 o 
 -26   0   6        6.57      -15.96     34.94 o 
 -24   0   6       46.29       79.79     34.51 o 
 -22   0   6        0.03       40.76     31.70 o 
 -20   0   6        5.90      -12.33     23.35 o 
 -18   0   6       39.73       26.34     23.37 o 
 -16   0   6     3701.04     3525.59     65.44 o 
 -14   0   6     4417.97     4424.71     68.50 o 
 -12   0   6     2361.95     2665.38     48.00 o 
 -10   0   6     2237.54     2482.66     58.44 o 
  -8   0   6      150.39      198.84     21.57 o 
  -6   0   6        3.67      -12.23     21.03 o 
  -4   0   6     2331.63     2290.08     38.08 o 
  -2   0   6    39208.04    38351.21    371.95 o 
   0   0   6    22123.09    22201.78    224.26 o 
   2   0   6    14439.42    14801.33    128.42 o 
   4   0   6     5733.83     5475.21     59.79 o 
   6   0   6      149.35      140.48     16.86 o 
   8   0   6      100.91      141.10     19.30 o 
  10   0   6      182.60      289.02     22.86 o 
  12   0   6        2.50      -25.59     17.06 o 
  14   0   6      121.01      172.29     33.60 o 
  16   0   6       56.27       -6.47     43.13 o 
 -25   1   6       16.73      -34.04     22.69 o 
 -23   1   6       38.68       37.60     20.80 o 
 -21   1   6        2.35      -16.57     16.70 o 
 -19   1   6      188.33      213.77     22.90 o 
 -17   1   6      183.92      217.46     26.02 o 
 -15   1   6      762.11      842.37     26.29 o 
 -13   1   6      629.57      624.24     26.00 o 
 -11   1   6    14806.67    14993.39    175.79 o 
  -9   1   6     1607.97     1661.31     27.10 o 
  -7   1   6     6384.60     6153.51     51.37 o 
  -5   1   6    11935.59    11472.95    168.23 o 
  -3   1   6     1051.49      820.86     14.87 o 
  -1   1   6      140.09      198.36     10.45 o 
   1   1   6     3274.97     3178.65     26.86 o 
   3   1   6     4492.94     4617.08     36.68 o 
   5   1   6      654.91      629.29     16.24 o 
   7   1   6       42.14       40.59     10.73 o 
   9   1   6       28.97       22.56     11.88 o 
  11   1   6      420.16      432.77     18.53 o 
  13   1   6        0.78       -2.29     15.11 o 
  15   1   6       24.66      -22.10     31.13 o 
  17   1   6        3.59       19.41     43.56 o 
 -26   2   6       21.05       10.37     21.74 o 
 -24   2   6       71.35       38.75     20.86 o 
 -22   2   6       25.74       -0.60     19.22 o 
 -20   2   6       31.71       35.27     19.26 o 
 -18   2   6      154.91      200.31     29.59 o 
 -16   2   6      439.76      521.95     28.86 o 
 -14   2   6     2589.16     2435.16     39.78 o 
 -12   2   6     3469.25     3530.66     46.74 o 
 -10   2   6     2718.00     2554.05     36.60 o 
  -8   2   6     1408.13     1409.97     19.81 o 
  -6   2   6     2730.16     2637.77     27.78 o 
  -4   2   6       23.55       31.50      9.58 o 
  -2   2   6       19.65       -1.49     11.96 o 
   0   2   6      343.71      363.30     15.30 o 
   2   2   6      279.20      292.56     17.82 o 
   4   2   6      209.47      241.13     11.15 o 
   6   2   6     1444.51     1301.11     20.14 o 
   8   2   6     1508.75     1431.75     28.56 o 
  10   2   6      194.42      197.48     18.72 o 
  12   2   6       87.59       84.15     20.06 o 
  14   2   6      128.40      117.27     31.15 o 
  16   2   6       50.79       51.64     27.15 o 
 -25   3   6       25.69       15.64     22.03 o 
 -23   3   6       31.39       25.75     22.79 o 
 -21   3   6      235.77      296.67     23.88 o 
 -19   3   6      534.90      568.49     28.51 o 
 -17   3   6        3.77        1.11     15.97 o 
 -15   3   6      972.54      982.20     28.34 o 
 -13   3   6        7.66       18.54     15.01 o 
 -11   3   6      173.50      165.30     15.46 o 
  -9   3   6     5273.67     5227.29     57.04 o 
  -7   3   6     2746.35     2741.57     35.44 o 
  -5   3   6        1.56       -0.75      7.48 o 
  -3   3   6     1086.50     1053.60     17.28 o 
  -1   3   6     3564.67     3362.27     33.35 o 
   1   3   6      949.19      944.77     15.38 o 
   3   3   6        2.11       -2.29      8.30 o 
   5   3   6      228.02      244.91     13.79 o 
   7   3   6      224.77      269.01     20.70 o 
   9   3   6      566.33      557.08     36.33 o 
  11   3   6     1866.30     1685.65     35.79 o 
  13   3   6      145.37      170.34     25.93 o 
  15   3   6       37.31       45.17     27.77 o 
  17   3   6       64.51      120.59     30.73 o 
 -24   4   6       41.30       22.77     20.44 o 
 -22   4   6        0.98      -16.09     26.57 o 
 -20   4   6      303.64      316.87     24.17 o 
 -18   4   6     2099.80     2045.33     41.33 o 
 -16   4   6      336.63      346.31     23.34 o 
 -14   4   6        1.42       -9.71     16.22 o 
 -12   4   6        1.51      -10.10     12.41 o 
 -10   4   6      419.48      392.46     30.49 o 
  -8   4   6     3048.80     3131.88     40.80 o 
  -6   4   6     2356.93     2333.10     28.71 o 
  -4   4   6     3163.69     3070.86     31.85 o 
  -2   4   6      323.38      326.69     18.25 o 
   0   4   6     1426.85     1373.15     22.42 o 
   2   4   6      186.14      198.36     18.10 o 
   4   4   6      210.96      248.51     18.91 o 
   6   4   6        3.72       -1.18     15.77 o 
   8   4   6       77.87       84.50     17.88 o 
  10   4   6        0.92      -28.60     19.06 o 
  12   4   6        0.26      -14.47     20.68 o 
  14   4   6       13.42      -40.36     26.91 o 
  16   4   6       26.40       16.62     48.63 o 
 -25   5   6       11.31      -38.69     25.80 o 
 -23   5   6       16.61        9.43     20.00 o 
 -21   5   6        6.17      -25.41     20.63 o 
 -19   5   6      120.59      126.92     20.61 o 
 -17   5   6       35.79       40.42     21.38 o 
 -15   5   6     1034.10      992.92     29.80 o 
 -13   5   6       42.45       39.86     16.63 o 
 -11   5   6      418.64      439.01     44.85 o 
  -9   5   6     1045.17     1180.58     26.37 o 
  -7   5   6     4278.01     4211.29     65.65 o 
  -5   5   6      566.61      633.25     16.04 o 
  -3   5   6     1621.42     1749.52     22.56 o 
  -1   5   6      892.75      895.14     34.22 o 
   1   5   6      109.38      156.23     17.23 o 
   3   5   6      138.69      207.96     23.65 o 
   5   5   6      145.30      115.72     20.13 o 
   7   5   6       14.28       13.79     18.19 o 
   9   5   6      100.34       63.00     22.74 o 
  11   5   6       32.51       16.93     21.48 o 
  13   5   6        1.19       28.47     42.16 o 
  15   5   6        4.24       15.70     28.24 o 
 -24   6   6        3.43        1.26     27.61 o 
 -22   6   6        3.19        9.78     26.13 o 
 -20   6   6        2.94      -26.80     17.87 o 
 -18   6   6       59.89       64.27     24.04 o 
 -16   6   6      566.46      571.73     72.35 o 
 -14   6   6      151.41      178.58     21.19 o 
 -12   6   6        3.80        4.39     15.70 o 
 -10   6   6       18.45       20.52     15.05 o 
  -8   6   6     2054.52     2107.74     31.08 o 
  -6   6   6     4072.39     4691.44     47.98 o 
  -4   6   6     3772.81     4052.32     41.34 o 
  -2   6   6     1297.06     1104.14     18.28 o 
   0   6   6      322.85      355.75     20.18 o 
   2   6   6      175.11      236.23     20.72 o 
   4   6   6      506.67      565.13     39.57 o 
   6   6   6      320.49      333.53     27.07 o 
   8   6   6       35.37       21.66     21.31 o 
  10   6   6        5.06        9.70     22.11 o 
  12   6   6       39.71       39.22     37.42 o 
  14   6   6        4.56      -19.46     28.80 o 
 -23   7   6       24.55       39.28     37.85 o 
 -21   7   6        2.82      -21.43     51.43 o 
 -19   7   6      272.91      256.84     24.57 o 
 -17   7   6      542.15      520.55     54.99 o 
 -15   7   6        0.03       -9.08     17.00 o 
 -13   7   6      366.88      356.62     25.79 o 
 -11   7   6      268.15      215.50     20.41 o 
  -9   7   6      225.44      308.25     21.23 o 
  -7   7   6      521.12      538.99     20.14 o 
  -5   7   6        0.69       -6.84     11.28 o 
  -3   7   6       30.49       23.86     10.42 o 
  -1   7   6       19.29       44.98     17.96 o 
   1   7   6      903.40      939.02     38.82 o 
   3   7   6        5.17      -11.24     18.40 o 
   5   7   6       27.57       64.81     23.77 o 
   7   7   6        0.55       13.29     20.97 o 
   9   7   6       68.88       47.86     25.06 o 
  11   7   6       22.97       13.20     26.56 o 
  13   7   6       24.62       21.38     26.80 o 
  15   7   6       51.97       70.52     32.57 o 
 -22   8   6       27.51       50.94     30.78 o 
 -20   8   6        5.79      -18.12     27.14 o 
 -18   8   6        0.47       16.36     29.48 o 
 -16   8   6      110.10      155.68     22.61 o 
 -14   8   6      175.88      177.62     22.15 o 
 -12   8   6     1258.56     1195.70     38.88 o 
 -10   8   6      210.33      235.65     19.52 o 
  -8   8   6      139.64      120.87     18.61 o 
  -6   8   6        6.77        5.60     13.84 o 
  -4   8   6       23.72       26.76     13.11 o 
  -2   8   6        1.64      -11.98     17.64 o 
   0   8   6       29.69        9.44     17.53 o 
   2   8   6       19.93       30.56     24.94 o 
   4   8   6      125.55      125.55     26.01 o 
   6   8   6      435.71      434.74     47.44 o 
   8   8   6      646.77      692.85     32.39 o 
  10   8   6      699.63      656.69     76.55 o 
  12   8   6      473.22      529.31     40.80 o 
  14   8   6       22.32        0.60     31.05 o 
 -21   9   6       12.46      -19.95     32.03 o 
 -19   9   6        0.12      -17.96     26.31 o 
 -17   9   6       29.50       51.34     41.41 o 
 -15   9   6      203.16      224.63     23.17 o 
 -13   9   6      467.21      431.02     23.84 o 
 -11   9   6      227.42      257.93     20.74 o 
  -9   9   6      923.68      839.13     25.14 o 
  -7   9   6      115.38       91.65     17.09 o 
  -5   9   6      327.06      384.69     26.50 o 
  -3   9   6      855.64      763.03     28.24 o 
  -1   9   6       85.56       87.40     20.72 o 
   1   9   6      459.53      580.36     37.82 o 
   3   9   6       85.90      127.58     43.46 o 
   5   9   6       17.23       -3.04     25.41 o 
   7   9   6      871.14      810.57     41.96 o 
   9   9   6      468.52      508.91     33.57 o 
  11   9   6        2.98      -32.22     46.37 o 
  13   9   6       94.87      107.27     31.70 o 
 -20  10   6       18.51       61.23     30.79 o 
 -18  10   6        9.89      -23.52     26.88 o 
 -16  10   6       25.36        5.73     31.64 o 
 -14  10   6      403.01      452.23     24.53 o 
 -12  10   6      992.86      847.87     27.45 o 
 -10  10   6     1472.88     1294.08     30.62 o 
  -8  10   6      927.23      891.34     26.16 o 
  -6  10   6      706.06      642.24     40.71 o 
  -4  10   6      410.83      413.36     29.98 o 
  -2  10   6      131.69       86.17     20.61 o 
   0  10   6      152.32      179.52     29.69 o 
   2  10   6       75.25      117.12     28.60 o 
   4  10   6       23.13       -1.91     25.63 o 
   6  10   6        8.70       58.63     28.70 o 
   8  10   6        0.31      -23.37     25.11 o 
  10  10   6       72.16       70.42     30.92 o 
 -19  11   6        7.41       30.79     26.85 o 
 -17  11   6       10.59       -8.11     23.26 o 
 -15  11   6        5.50      -20.40     22.29 o 
 -13  11   6       76.16       50.80     27.98 o 
 -11  11   6       26.65        5.44     17.80 o 
  -9  11   6      372.38      409.80     24.07 o 
  -7  11   6       97.06      104.52     25.23 o 
  -5  11   6        7.28      -31.63     21.88 o 
  -3  11   6      918.32      840.76     32.60 o 
  -1  11   6     1191.37     1178.06     44.68 o 
   1  11   6      646.38      617.78     65.45 o 
   3  11   6      144.31       78.41     29.64 o 
   5  11   6       99.17      130.37     31.67 o 
   7  11   6       36.01       23.17     50.03 o 
   9  11   6        9.07      -18.93     29.84 o 
 -16  12   6       41.79       26.91     26.07 o 
 -14  12   6       44.27        7.96     23.63 o 
 -12  12   6        5.22      -18.41     23.31 o 
 -10  12   6        0.53        1.91     38.71 o 
  -8  12   6       87.04       95.30     26.55 o 
  -6  12   6       51.76       35.39     27.00 o 
  -4  12   6       22.51       42.31     28.04 o 
  -2  12   6       43.50       52.01     27.71 o 
   0  12   6      115.38      145.25     30.78 o 
   2  12   6      320.07      328.40     36.14 o 
   4  12   6       54.60       98.58     31.64 o 
   6  12   6       16.59      -20.91     27.60 o 
   8  12   6        4.04        9.46     31.91 o 
 -13  13   6       34.53      -34.15     33.03 o 
 -11  13   6        0.17        5.82     34.16 o 
  -9  13   6       19.81       26.13     46.37 o 
  -7  13   6       77.91      119.69     28.35 o 
  -5  13   6        2.07       16.97     43.89 o 
  -3  13   6       27.36       17.64     28.34 o 
  -1  13   6       20.19      -31.11     28.06 o 
   1  13   6       66.11       37.34     33.43 o 
   3  13   6       21.30       21.52     34.83 o 
   5  13   6       33.79        2.77     32.55 o 
 -10  14   6        8.59       38.04     36.26 o 
  -8  14   6      118.35      190.43     57.15 o 
  -6  14   6      120.51      174.68     56.07 o 
  -4  14   6       37.22      -10.66     43.56 o 
  -2  14   6       15.10        1.99     29.68 o 
   0  14   6       11.83      -11.76     31.38 o 
   2  14   6       51.33       93.50     32.35 o 
 -27   1   7       21.16       -3.79     26.63 o 
 -25   1   7      168.04      100.05     24.04 o 
 -23   1   7      132.35      111.66     22.52 o 
 -21   1   7        0.11        3.78     18.67 o 
 -19   1   7      136.22      193.55     32.03 o 
 -17   1   7      840.47      845.31     27.21 o 
 -15   1   7      660.10      648.16     24.63 o 
 -13   1   7      129.09      214.76     17.03 o 
 -11   1   7     3575.55     3713.51     46.02 o 
  -9   1   7      411.33      385.69     12.67 o 
  -7   1   7     2521.73     2440.73     32.44 o 
  -5   1   7      593.63      530.44     13.58 o 
  -3   1   7    11066.47    11510.94     79.90 o 
  -1   1   7     1278.09     1151.48     17.82 o 
   1   1   7      923.46     1000.35     15.32 o 
   3   1   7      451.68      518.93     13.66 o 
   5   1   7      398.78      460.80     14.97 o 
   7   1   7       45.55       50.91     12.01 o 
   9   1   7       98.34       81.69     13.69 o 
  11   1   7        1.05        1.47     15.34 o 
  13   1   7       24.11       -9.55     17.93 o 
  15   1   7        3.35       -0.22     50.90 o 
 -26   2   7       80.44      124.14     31.60 o 
 -24   2   7        9.64       -4.33     19.99 o 
 -22   2   7       70.54       77.64     21.74 o 
 -20   2   7       17.74       19.21     18.30 o 
 -18   2   7      361.83      437.62     25.86 o 
 -16   2   7       58.76       90.71     17.19 o 
 -14   2   7       20.72       47.71     14.92 o 
 -12   2   7     3997.95     4144.02     61.44 o 
 -10   2   7     1210.73     1308.02     25.14 o 
  -8   2   7     2632.60     2893.42     31.05 o 
  -6   2   7     5536.76     5340.15     46.22 o 
  -4   2   7      814.35      832.19     16.98 o 
  -2   2   7      292.36      321.65     11.97 o 
   0   2   7      712.21      724.70     15.10 o 
   2   2   7     1091.89     1042.24     19.73 o 
   4   2   7       55.11       31.56      9.55 o 
   6   2   7       24.83       17.83     10.75 o 
   8   2   7        1.90        9.29     15.18 o 
  10   2   7       26.86       33.11     19.02 o 
  12   2   7       19.42       16.13     19.08 o 
  14   2   7       18.74       30.52     21.64 o 
  16   2   7        7.24       23.08     42.05 o 
 -25   3   7        0.20      -39.54     26.36 o 
 -23   3   7       15.84      -13.36     19.17 o 
 -21   3   7       22.61       30.22     19.30 o 
 -19   3   7      328.97      343.60     25.89 o 
 -17   3   7      520.10      521.42     25.72 o 
 -15   3   7        1.28        3.79     15.49 o 
 -13   3   7      493.98      473.46     21.22 o 
 -11   3   7     1983.17     1914.50     32.84 o 
  -9   3   7      339.55      364.46     17.33 o 
  -7   3   7     2432.10     2251.07     26.46 o 
  -5   3   7       35.54       36.06      9.57 o 
  -3   3   7     4977.31     4923.63     45.38 o 
  -1   3   7        4.59       18.83      9.86 o 
   1   3   7      419.58      423.89     13.25 o 
   3   3   7      229.94      267.18     18.77 o 
   5   3   7     1521.60     1422.11     30.20 o 
   7   3   7     1554.22     1457.80     35.94 o 
   9   3   7     2244.91     2033.76     37.63 o 
  11   3   7      933.19      811.77     28.61 o 
  13   3   7        6.32       42.75     20.82 o 
  15   3   7        0.00      -22.21     26.20 o 
 -26   4   7       21.63       22.02     31.88 o 
 -24   4   7        2.40      -16.41     26.48 o 
 -22   4   7       74.40       67.81     20.51 o 
 -20   4   7      274.32      368.85     31.28 o 
 -18   4   7        8.98       10.03     17.88 o 
 -16   4   7      898.14      891.43     29.35 o 
 -14   4   7      414.48      461.92     23.93 o 
 -12   4   7     3360.22     3373.68     47.38 o 
 -10   4   7     1756.47     1770.53     31.58 o 
  -8   4   7     1717.32     1723.92     28.93 o 
  -6   4   7     1490.49     1609.42     23.70 o 
  -4   4   7     2700.28     2741.86     27.08 o 
  -2   4   7      202.87      254.09     17.33 o 
   0   4   7      221.83      221.58     14.09 o 
   2   4   7      114.22      110.16     15.55 o 
   4   4   7      195.47      229.28     19.42 o 
   6   4   7      267.17      296.06     24.95 o 
   8   4   7       13.11       -2.58     18.43 o 
  10   4   7      316.18      330.21     30.79 o 
  12   4   7      284.97      303.88     27.49 o 
  14   4   7       10.14      -47.13     42.38 o 
 -25   5   7       34.04       35.27     25.73 o 
 -23   5   7        0.27      -19.24     19.33 o 
 -21   5   7        3.97       -0.11     18.84 o 
 -19   5   7      332.64      375.79     26.18 o 
 -17   5   7     1780.06     1553.01     36.49 o 
 -15   5   7      932.60      868.16     28.07 o 
 -13   5   7      110.04       94.28     17.69 o 
 -11   5   7      967.04      816.86     24.73 o 
  -9   5   7     1675.07     1824.17     31.92 o 
  -7   5   7      226.65      284.71     14.50 o 
  -5   5   7     6355.94     6543.61     57.73 o 
  -3   5   7       14.23       18.90      7.98 o 
  -1   5   7       69.51       57.37     15.25 o 
   1   5   7      798.97      809.13     31.41 o 
   3   5   7      611.08      602.52     27.82 o 
   5   5   7        0.03       -2.66     19.32 o 
   7   5   7        3.71      -25.85     29.54 o 
   9   5   7      188.76      188.94     28.93 o 
  11   5   7        3.29        7.66     21.76 o 
  13   5   7        2.67        2.64     27.19 o 
  15   5   7        7.76       11.07     31.54 o 
 -24   6   7        3.65      -36.20     25.76 o 
 -22   6   7      128.87      157.28     29.98 o 
 -20   6   7      107.16      117.76     22.14 o 
 -18   6   7     1790.02     1748.41     44.61 o 
 -16   6   7       58.44       38.40     18.70 o 
 -14   6   7      104.76      122.35     19.82 o 
 -12   6   7       66.74       89.54     17.77 o 
 -10   6   7      797.34      783.09     28.22 o 
  -8   6   7     1595.82     1706.92     32.50 o 
  -6   6   7     2509.66     2539.01     32.82 o 
  -4   6   7      102.93      117.42     13.51 o 
  -2   6   7      871.85      928.01     25.30 o 
   0   6   7        0.09       -2.44     20.30 o 
   2   6   7      821.90      789.03     47.98 o 
   4   6   7       60.59       66.87     23.45 o 
   6   6   7        4.69        7.22     21.46 o 
   8   6   7       30.34       -4.11     20.11 o 
  10   6   7       30.70       18.64     21.01 o 
  12   6   7        5.13      -23.01     25.75 o 
  14   6   7        4.49        2.80     29.07 o 
 -23   7   7        2.82        0.57     25.46 o 
 -21   7   7        7.41       -8.76     19.81 o 
 -19   7   7        8.52       12.82     19.02 o 
 -17   7   7      250.56      317.31     25.55 o 
 -15   7   7      994.58      920.02     30.40 o 
 -13   7   7      537.47      555.74     29.07 o 
 -11   7   7     2086.67     2069.40     34.79 o 
  -9   7   7      818.42      826.95     37.35 o 
  -7   7   7       68.42       86.55     14.33 o 
  -5   7   7      217.32      272.02     15.46 o 
  -3   7   7      566.13      596.67     24.64 o 
  -1   7   7       27.60       -3.90     15.96 o 
   1   7   7     1506.58     1537.90     45.75 o 
   3   7   7        1.44       26.60     24.91 o 
   5   7   7      249.31      245.26     30.04 o 
   7   7   7       17.47       37.18     23.50 o 
   9   7   7       44.56       84.26     36.21 o 
  11   7   7      159.28      137.93     31.44 o 
  13   7   7       91.37      106.57     32.88 o 
 -22   8   7       32.76       21.90     28.02 o 
 -20   8   7      186.90      244.18     33.47 o 
 -18   8   7      114.79       74.32     21.25 o 
 -16   8   7      208.39      185.11     23.23 o 
 -14   8   7      412.23      469.48     26.12 o 
 -12   8   7     1363.55     1271.38     30.10 o 
 -10   8   7      372.52      394.10     20.90 o 
  -8   8   7       57.10       60.38     15.64 o 
  -6   8   7       43.59       16.64     19.27 o 
  -4   8   7      121.09      136.02     21.21 o 
  -2   8   7       75.76       78.85     19.08 o 
   0   8   7       66.14       93.79     24.09 o 
   2   8   7       59.00       89.60     25.11 o 
   4   8   7      334.56      426.97     36.58 o 
   6   8   7      454.59      519.19     37.54 o 
   8   8   7      590.34      629.48     43.62 o 
  10   8   7      135.04      128.87     26.49 o 
  12   8   7        6.24       18.66     29.92 o 
 -21   9   7       30.26       -7.80     27.02 o 
 -19   9   7       62.59       65.97     28.76 o 
 -17   9   7        4.36        3.86     20.88 o 
 -15   9   7       64.46       74.13     19.43 o 
 -13   9   7      141.60      180.80     23.81 o 
 -11   9   7      179.61      204.41     20.16 o 
  -9   9   7       76.09       78.87     17.59 o 
  -7   9   7        0.58        4.09     15.09 o 
  -5   9   7       74.14       53.35     21.73 o 
  -3   9   7       55.37      117.07     25.77 o 
  -1   9   7        0.39      -19.69     23.71 o 
   1   9   7      215.73      233.34     29.59 o 
   3   9   7       42.57       26.48     25.36 o 
   5   9   7       22.47      -14.45     22.97 o 
   7   9   7        6.74      -31.69     21.48 o 
   9   9   7        9.59      -12.50     22.41 o 
  11   9   7      103.35      148.11     32.47 o 
 -20  10   7        6.72      -20.37     25.88 o 
 -18  10   7       47.93       32.06     27.98 o 
 -16  10   7       21.39       -5.41     21.32 o 
 -14  10   7      307.77      335.77     33.96 o 
 -12  10   7       14.99       -5.70     17.46 o 
 -10  10   7      185.45      188.43     20.70 o 
  -8  10   7        3.10      -21.47     26.31 o 
  -6  10   7      121.08      105.36     24.69 o 
  -4  10   7       93.16      112.58     28.91 o 
  -2  10   7       98.85       96.27     28.34 o 
   0  10   7       94.45      123.34     28.13 o 
   2  10   7      148.66      147.33     29.59 o 
   4  10   7        1.28       13.99     24.62 o 
   6  10   7       26.14       36.13     29.00 o 
   8  10   7        2.38      -18.28     22.29 o 
  10  10   7        8.52       14.38     28.31 o 
 -19  11   7       13.64       13.40     25.49 o 
 -17  11   7       27.49       15.44     38.66 o 
 -15  11   7        0.30      -14.88     23.38 o 
 -13  11   7       41.50       40.77     20.41 o 
 -11  11   7       77.14      102.68     19.50 o 
  -9  11   7        1.71        0.44     22.21 o 
  -7  11   7       44.47       14.87     23.47 o 
  -5  11   7      151.25      143.76     30.57 o 
  -3  11   7      131.08      134.48     30.03 o 
  -1  11   7      113.60      148.42     29.99 o 
   1  11   7      107.32      102.14     29.94 o 
   3  11   7      165.31      131.24     32.35 o 
   5  11   7       29.72       29.23     28.92 o 
   7  11   7       15.55      -28.79     30.74 o 
   9  11   7        0.03      -23.47     74.73 o 
 -16  12   7        1.86      -33.93     23.23 o 
 -14  12   7        0.28       11.80     23.74 o 
 -12  12   7        0.05       -0.36     32.17 o 
 -10  12   7       66.31       44.52     26.22 o 
  -8  12   7      109.48      144.25     28.17 o 
  -6  12   7       77.11       80.63     31.88 o 
  -4  12   7      185.43      188.77     32.43 o 
  -2  12   7      112.96       94.07     31.38 o 
   0  12   7       25.24       30.40     44.64 o 
   2  12   7      109.38      111.30     29.07 o 
   4  12   7       96.58       74.63     31.37 o 
   6  12   7       34.75       33.50     31.76 o 
 -13  13   7       69.28       32.74     37.97 o 
 -11  13   7      207.04      185.90     38.90 o 
  -9  13   7       98.48       45.44     34.61 o 
  -7  13   7      178.72      268.40     39.17 o 
  -5  13   7      326.10      332.38     42.16 o 
  -3  13   7       96.76       33.35     30.51 o 
  -1  13   7        1.04       -4.59     28.08 o 
   1  13   7       52.94      114.02     32.33 o 
   3  13   7       16.35      -13.88     45.83 o 
 -10  14   7       20.34      -42.70     51.33 o 
  -8  14   7       98.59       41.84     53.05 o 
  -6  14   7        4.54       -6.35     32.73 o 
  -4  14   7       35.26       27.91     31.54 o 
  -2  14   7        8.64      -14.79     29.59 o 
   0  14   7        8.36        2.73     29.36 o 
 -26   0   8       46.02       62.76     33.43 o 
 -24   0   8      151.86      159.37     38.39 o 
 -22   0   8      270.31      237.22     38.82 o 
 -20   0   8        6.20      -17.04     27.39 o 
 -18   0   8       42.89       64.91     29.76 o 
 -16   0   8     1218.04     1194.10     47.88 o 
 -14   0   8     1139.97     1147.95     44.86 o 
 -12   0   8     2688.01     2799.03     67.93 o 
 -10   0   8        8.42       15.95     14.03 o 
  -8   0   8     2471.84     2485.70     42.62 o 
  -6   0   8     5380.02     5599.83     73.48 o 
  -4   0   8     2183.54     2229.01     31.86 o 
  -2   0   8        0.32        8.63     10.10 o 
   0   0   8      503.11      650.63     23.64 o 
   2   0   8      302.96      364.62     27.92 o 
   4   0   8      362.81      430.98     24.27 o 
   6   0   8     1052.10      900.43     27.80 o 
   8   0   8       86.70      111.86     20.49 o 
  10   0   8      175.46      177.98     30.45 o 
  12   0   8       21.00      -26.31     45.50 o 
  14   0   8       65.58       58.44     53.48 o 
 -27   1   8        7.77      -13.89     26.15 o 
 -25   1   8        0.44       16.19     24.31 o 
 -23   1   8       14.36      -25.66     17.11 o 
 -21   1   8       46.22       16.40     18.01 o 
 -19   1   8       94.88       62.50     20.28 o 
 -17   1   8        0.48       -1.68     16.72 o 
 -15   1   8      109.56       93.41     15.67 o 
 -13   1   8      674.13      577.68     21.13 o 
 -11   1   8        0.00       -7.20      9.36 o 
  -9   1   8       87.41       85.38     12.58 o 
  -7   1   8     2060.32     1869.58     26.16 o 
  -5   1   8     3054.64     2696.31     28.30 o 
  -3   1   8    10878.82    10694.86     76.62 o 
  -1   1   8      384.13      455.83     13.53 o 
   1   1   8     2147.45     2000.77     22.39 o 
   3   1   8      146.30      169.04     11.81 o 
   5   1   8       16.64       16.92     11.22 o 
   7   1   8        1.81       -4.82     17.28 o 
   9   1   8        8.78       -8.06     17.38 o 
  11   1   8        0.29      -18.89     17.32 o 
  13   1   8      115.49      127.81     36.97 o 
  15   1   8        0.64      -65.02     43.35 o 
 -26   2   8       24.20       25.24     21.91 o 
 -24   2   8       16.12        1.65     20.07 o 
 -22   2   8        1.70      -26.00     17.33 o 
 -20   2   8        0.00      -21.87     14.58 o 
 -18   2   8        4.47       -5.66     17.19 o 
 -16   2   8        1.45      -25.00     16.67 o 
 -14   2   8     1229.15     1234.55     30.00 o 
 -12   2   8      396.37      390.72     19.46 o 
 -10   2   8      316.19      352.38     14.91 o 
  -8   2   8      102.03      130.48     10.78 o 
  -6   2   8      391.01      465.69     15.21 o 
  -4   2   8      753.86      676.26     15.32 o 
  -2   2   8     2020.27     1694.01     22.79 o 
   0   2   8        0.50       -9.54      9.72 o 
   2   2   8       26.40       17.34     10.34 o 
   4   2   8       82.27       68.76     11.16 o 
   6   2   8       66.73      119.44     18.62 o 
   8   2   8       70.08       97.88     19.07 o 
  10   2   8      461.02      513.82     27.08 o 
  12   2   8      172.78      216.91     24.03 o 
  14   2   8        0.29       15.74     47.23 o 
 -27   3   8       20.61       34.17     35.66 o 
 -25   3   8       46.26       65.67     22.02 o 
 -23   3   8       20.07      -25.88     18.30 o 
 -21   3   8      159.27      184.79     22.52 o 
 -19   3   8       62.38       59.30     18.70 o 
 -17   3   8      739.59      698.61     26.61 o 
 -15   3   8       35.51       33.92     16.33 o 
 -13   3   8     4714.81     4633.58     79.74 o 
 -11   3   8     1002.36      931.80     24.21 o 
  -9   3   8      183.52      186.12     12.30 o 
  -7   3   8     3318.02     3284.38     34.51 o 
  -5   3   8      829.70      877.41     24.28 o 
  -3   3   8      505.59      500.53     18.12 o 
  -1   3   8     3430.38     2889.92     30.60 o 
   1   3   8     1800.10     1646.43     23.08 o 
   3   3   8      303.33      322.17     20.56 o 
   5   3   8      465.89      518.40     24.39 o 
   7   3   8       17.09       27.89     18.47 o 
   9   3   8       92.11      100.78     20.00 o 
  11   3   8      180.45      219.15     24.45 o 
  13   3   8        7.22        6.17     23.48 o 
 -26   4   8        0.53      -30.55     20.37 o 
 -24   4   8        0.27       34.55     23.83 o 
 -22   4   8        1.20      -22.52     15.02 o 
 -20   4   8      653.42      593.24     27.53 o 
 -18   4   8     3011.55     2862.57     49.10 o 
 -16   4   8      614.35      596.97     26.75 o 
 -14   4   8     1188.06     1250.75     31.63 o 
 -12   4   8     4708.67     4624.49     65.30 o 
 -10   4   8     7999.22     7974.36     81.13 o 
  -8   4   8     2695.43     2498.46     31.89 o 
  -6   4   8      628.77      642.56     14.88 o 
  -4   4   8     2299.44     2566.64     30.51 o 
  -2   4   8     3239.79     3261.84     34.59 o 
   0   4   8      755.72      789.94     26.17 o 
   2   4   8        8.78       16.73     16.22 o 
   4   4   8       42.38       42.54     17.34 o 
   6   4   8       10.68      -22.35     18.18 o 
   8   4   8       56.94       96.57     29.32 o 
  10   4   8       35.52       18.65     19.22 o 
  12   4   8        2.80      -32.43     21.62 o 
  14   4   8        1.32       12.66     29.10 o 
 -25   5   8        0.93      -30.84     20.56 o 
 -23   5   8       53.76       36.40     19.13 o 
 -21   5   8       23.63       21.63     18.64 o 
 -19   5   8      216.20      224.74     22.88 o 
 -17   5   8      221.56      213.37     26.30 o 
 -15   5   8      158.60      205.45     21.97 o 
 -13   5   8      783.93      710.87     28.55 o 
 -11   5   8     1158.90     1096.61     28.05 o 
  -9   5   8     3108.41     3312.44     39.93 o 
  -7   5   8     6136.43     6054.84     56.56 o 
  -5   5   8     1862.19     2070.85     27.01 o 
  -3   5   8     1292.02     1193.89     18.37 o 
  -1   5   8      231.73      270.83     21.13 o 
   1   5   8       74.76       88.40     20.75 o 
   3   5   8      853.58      793.46     30.35 o 
   5   5   8      654.82      649.36     26.17 o 
   7   5   8      248.79      209.42     26.02 o 
   9   5   8       59.20       55.48     22.82 o 
  11   5   8        2.26      -14.49     22.19 o 
  13   5   8        0.07       -9.42     40.54 o 
 -24   6   8       23.08        9.12     20.89 o 
 -22   6   8       95.01       78.23     21.07 o 
 -20   6   8       74.04       83.06     21.06 o 
 -18   6   8      169.82      187.50     34.18 o 
 -16   6   8        0.52       14.92     18.67 o 
 -14   6   8        0.99       -3.08     17.31 o 
 -12   6   8      131.98      173.02     19.47 o 
 -10   6   8        4.82      -14.43     19.14 o 
  -8   6   8     1279.29     1301.46     24.83 o 
  -6   6   8     3172.53     3117.50     36.94 o 
  -4   6   8     2795.06     2707.75     31.76 o 
  -2   6   8        0.06       -9.08     18.21 o 
   0   6   8      105.57       67.76     21.74 o 
   2   6   8     1252.39     1071.23     38.74 o 
   4   6   8     2360.21     2175.04     59.19 o 
   6   6   8      774.76      712.32     31.78 o 
   8   6   8      113.11      113.22     25.14 o 
  10   6   8        9.28       -2.42     21.59 o 
  12   6   8       25.75       46.55     30.28 o 
 -23   7   8       25.89       55.60     23.51 o 
 -21   7   8       59.81       58.67     21.63 o 
 -19   7   8      511.81      503.71     44.24 o 
 -17   7   8     1453.70     1327.32     35.51 o 
 -15   7   8      363.52      402.91     24.33 o 
 -13   7   8      264.03      295.59     23.41 o 
 -11   7   8      946.21      943.19     25.39 o 
  -9   7   8       55.16       32.96     14.68 o 
  -7   7   8       32.47       53.26     13.79 o 
  -5   7   8     1421.59     1394.51     24.24 o 
  -3   7   8      926.75      847.75     36.88 o 
  -1   7   8      385.69      342.27     29.72 o 
   1   7   8      779.94      697.75     37.74 o 
   3   7   8      827.42      774.84     36.94 o 
   5   7   8      255.67      322.11     27.73 o 
   7   7   8       18.87       25.15     23.84 o 
   9   7   8       17.68      -17.75     22.87 o 
  11   7   8        1.25       21.48     32.78 o 
 -22   8   8       50.47       68.34     30.28 o 
 -20   8   8       62.13       59.21     20.88 o 
 -18   8   8       17.42       32.94     20.37 o 
 -16   8   8        7.75       -4.06     18.82 o 
 -14   8   8      180.95      196.89     22.53 o 
 -12   8   8      656.22      636.28     41.31 o 
 -10   8   8      235.61      262.24     23.00 o 
  -8   8   8       65.94       73.66     15.96 o 
  -6   8   8       48.56       35.16     20.50 o 
  -4   8   8       35.22       -0.99     35.37 o 
  -2   8   8       63.41      125.49     30.19 o 
   0   8   8        1.38       34.76     37.96 o 
   2   8   8       55.55       63.26     25.53 o 
   4   8   8      187.30      170.45     46.04 o 
   6   8   8       28.81       22.03     23.08 o 
   8   8   8       21.48       65.15     23.87 o 
  10   8   8       69.84       75.63     46.37 o 
 -21   9   8        8.52      -40.56     27.04 o 
 -19   9   8       60.33       80.85     23.33 o 
 -17   9   8       24.45       19.16     20.40 o 
 -15   9   8       61.86       61.34     18.25 o 
 -13   9   8      647.29      604.97     25.37 o 
 -11   9   8      177.15      232.29     23.57 o 
  -9   9   8        9.34        4.34     15.01 o 
  -7   9   8       36.43       25.64     21.71 o 
  -5   9   8      133.38      160.08     29.53 o 
  -3   9   8       90.25      155.50     32.78 o 
  -1   9   8       24.17       42.28     73.11 o 
   1   9   8       20.66       46.64     32.67 o 
   3   9   8       11.49       23.02     26.30 o 
   5   9   8        0.36      -35.20     23.46 o 
   7   9   8       36.26       64.72     32.98 o 
   9   9   8      137.44      142.95     28.48 o 
 -20  10   8        4.12       -4.68     25.10 o 
 -18  10   8       33.75       41.77     24.11 o 
 -16  10   8      256.92      270.33     23.42 o 
 -14  10   8      149.48      154.39     21.78 o 
 -12  10   8        5.69       -3.23     17.74 o 
 -10  10   8       31.35       33.79     23.02 o 
  -8  10   8      229.73      278.20     28.20 o 
  -6  10   8      192.17      221.03     30.85 o 
  -4  10   8     1360.06     1142.63     46.47 o 
  -2  10   8      791.21      680.01     36.05 o 
   0  10   8      103.57       88.58     27.64 o 
   2  10   8       60.39       45.85     26.66 o 
   4  10   8       10.12       -8.92     27.56 o 
   6  10   8        0.84       11.31     29.44 o 
   8  10   8        1.02        7.84     23.33 o 
 -19  11   8        0.04        1.86     23.60 o 
 -17  11   8        1.21        1.99     23.12 o 
 -15  11   8       11.60      -31.37     21.10 o 
 -13  11   8      174.50      173.75     31.95 o 
 -11  11   8       72.37      109.20     26.46 o 
  -9  11   8       19.85       22.19     29.12 o 
  -7  11   8        7.28       10.39     27.86 o 
  -5  11   8       11.59       -4.33     24.20 o 
  -3  11   8       67.68       40.27     27.07 o 
  -1  11   8        9.11       23.16     26.27 o 
   1  11   8        5.59      -24.10     24.97 o 
   3  11   8       71.79       63.20     29.05 o 
   5  11   8       93.31      167.50     52.51 o 
   7  11   8        2.36      -17.00     40.65 o 
 -16  12   8        5.07        9.58     24.72 o 
 -14  12   8        1.54      -44.92     34.69 o 
 -12  12   8       11.60      -14.52     25.44 o 
 -10  12   8       50.07       15.49     54.99 o 
  -8  12   8       35.12       28.46     30.47 o 
  -6  12   8       47.03       52.04     31.03 o 
  -4  12   8      169.08      180.20     33.07 o 
  -2  12   8        2.83      -15.77     37.63 o 
   0  12   8        9.33      -28.71     27.12 o 
   2  12   8        0.42        8.63     24.89 o 
   4  12   8        0.31       16.88     26.70 o 
 -13  13   8        4.75       30.62     55.21 o 
 -11  13   8       73.52       98.77     51.76 o 
  -9  13   8       85.81       74.12     34.56 o 
  -7  13   8        5.34      -17.35     32.39 o 
  -5  13   8       36.50       70.17     32.29 o 
  -3  13   8      227.28      255.51     36.60 o 
  -1  13   8      186.19      220.10     35.54 o 
   1  13   8       35.97       37.86     30.41 o 
 -10  14   8       47.70      -54.78     55.64 o 
  -8  14   8       80.37      108.97     37.60 o 
  -6  14   8       28.03      -17.15     32.43 o 
  -4  14   8        3.23       -7.85     31.39 o 
  -2  14   8        3.50        7.77     28.29 o 
 -27   1   9        6.46       -9.90     24.11 o 
 -25   1   9       11.07      -24.66     41.19 o 
 -23   1   9      291.97      273.98     27.98 o 
 -21   1   9      370.37      448.65     28.45 o 
 -19   1   9      264.72      253.66     26.60 o 
 -17   1   9      215.17      207.12     21.49 o 
 -15   1   9        3.31        2.86     15.19 o 
 -13   1   9       96.97      113.76     13.23 o 
 -11   1   9     2067.29     1913.13     31.01 o 
  -9   1   9      496.27      463.44     18.17 o 
  -7   1   9      387.58      456.38     16.11 o 
  -5   1   9      194.37      188.37     13.16 o 
  -3   1   9     5584.16     5497.87     46.99 o 
  -1   1   9      395.59      403.29     17.75 o 
   1   1   9      514.34      524.67     14.03 o 
   3   1   9      418.55      470.24     15.36 o 
   5   1   9      614.10      620.50     20.29 o 
   7   1   9       12.98      -10.19     17.66 o 
   9   1   9      125.52      124.05     23.17 o 
  11   1   9       61.31       84.53     37.55 o 
  13   1   9       58.43       40.67     34.99 o 
 -26   2   9       27.83       14.31     20.74 o 
 -24   2   9       20.03       -0.85     19.81 o 
 -22   2   9        8.89      -18.03     16.94 o 
 -20   2   9       14.53       -6.49     17.54 o 
 -18   2   9       54.66       49.92     18.37 o 
 -16   2   9      350.87      478.08     25.81 o 
 -14   2   9       29.68       54.27     19.49 o 
 -12   2   9     2188.60     2147.04     28.60 o 
 -10   2   9      738.10      863.19     18.80 o 
  -8   2   9      523.12      606.19     20.03 o 
  -6   2   9      197.62      220.19     16.93 o 
  -4   2   9    10675.92    10759.17     78.99 o 
  -2   2   9     5522.93     5493.02     47.93 o 
   0   2   9      972.31      901.22     19.19 o 
   2   2   9      145.80      161.68     14.08 o 
   4   2   9      115.54      108.54     26.54 o 
   6   2   9        8.80      -24.83     16.55 o 
   8   2   9      312.65      374.74     24.55 o 
  10   2   9       53.84       48.62     20.27 o 
  12   2   9        1.51       -3.13     35.07 o 
  14   2   9        5.84       -9.70     51.54 o 
 -27   3   9       67.52       44.09     22.15 o 
 -25   3   9       37.67       30.38     24.80 o 
 -23   3   9        4.08        8.56     19.44 o 
 -21   3   9        0.80        5.94     19.24 o 
 -19   3   9        3.19       -6.49     17.52 o 
 -17   3   9       33.17       39.24     16.89 o 
 -15   3   9      398.32      439.11     22.87 o 
 -13   3   9     3170.32     2946.27     44.06 o 
 -11   3   9     1148.44     1109.78     20.35 o 
  -9   3   9     2340.41     2545.29     30.65 o 
  -7   3   9      486.24      491.92     13.56 o 
  -5   3   9     3234.76     3225.87     37.17 o 
  -3   3   9     2555.91     2528.91     29.14 o 
  -1   3   9      661.70      642.21     16.83 o 
   1   3   9      721.19      652.32     23.16 o 
   3   3   9        0.40       -2.14     23.47 o 
   5   3   9        0.41       -9.70     15.99 o 
   7   3   9        0.20      -12.27     17.56 o 
   9   3   9      111.99      113.16     21.11 o 
  11   3   9       69.07      103.35     22.26 o 
  13   3   9        2.94        9.60     27.45 o 
 -26   4   9      157.45      221.02     26.63 o 
 -24   4   9       65.86       47.06     21.29 o 
 -22   4   9       46.59       32.82     20.98 o 
 -20   4   9      167.06      157.71     21.28 o 
 -18   4   9     1024.33      949.40     31.44 o 
 -16   4   9        0.00      -11.73     16.11 o 
 -14   4   9      461.02      502.87     23.58 o 
 -12   4   9      339.53      398.49     21.48 o 
 -10   4   9      120.55      136.39     15.17 o 
  -8   4   9     3652.69     3706.40     36.01 o 
  -6   4   9     2415.77     2316.34     25.45 o 
  -4   4   9      838.00      715.34     18.15 o 
  -2   4   9      446.16      488.10     20.61 o 
   0   4   9       55.72       59.81     16.23 o 
   2   4   9       30.00       12.17     16.82 o 
   4   4   9     1698.44     1442.43     32.71 o 
   6   4   9      379.11      473.79     25.99 o 
   8   4   9      117.69      109.15     20.65 o 
  10   4   9       67.80       65.50     21.29 o 
  12   4   9        0.76      -29.75     24.37 o 
 -25   5   9        8.55       -5.41     21.14 o 
 -23   5   9       46.13       37.01     21.09 o 
 -21   5   9       59.50       71.19     37.47 o 
 -19   5   9      340.90      362.61     25.44 o 
 -17   5   9     1033.41     1026.33     32.52 o 
 -15   5   9        0.07      -15.21     16.98 o 
 -13   5   9      137.47      153.86     19.67 o 
 -11   5   9        7.96       -9.41     13.65 o 
  -9   5   9        2.75      -10.99     11.70 o 
  -7   5   9       11.41       -7.46     10.74 o 
  -5   5   9      367.17      350.65     15.29 o 
  -3   5   9       30.22        8.23     16.82 o 
  -1   5   9       23.93        8.18     17.60 o 
   1   5   9      418.83      475.36     25.19 o 
   3   5   9     1236.04     1220.47     31.72 o 
   5   5   9      297.66      364.71     25.50 o 
   7   5   9       96.04       97.53     23.91 o 
   9   5   9        7.71        8.92     23.52 o 
  11   5   9       16.86        4.22     23.50 o 
  13   5   9       16.01       -1.93     39.68 o 
 -24   6   9        2.77      -30.94     20.62 o 
 -22   6   9       21.02        4.86     19.05 o 
 -20   6   9        5.71      -23.89     19.07 o 
 -18   6   9      194.86      203.82     23.46 o 
 -16   6   9       96.40      165.84     22.51 o 
 -14   6   9       12.55       10.19     17.21 o 
 -12   6   9      116.80      128.69     18.45 o 
 -10   6   9        4.92      -11.46     13.14 o 
  -8   6   9        1.35        5.98     12.98 o 
  -6   6   9        2.58        6.73     11.04 o 
  -4   6   9      380.59      430.76     36.66 o 
  -2   6   9      157.07      258.90     26.58 o 
   0   6   9        1.48      -22.25     20.41 o 
   2   6   9       36.15       16.07     20.50 o 
   4   6   9       68.68       76.17     24.14 o 
   6   6   9        0.47      -10.24     21.11 o 
   8   6   9        0.11       -6.49     29.13 o 
  10   6   9       16.27      -35.66     23.99 o 
  12   6   9        1.88      -44.40     29.60 o 
 -25   7   9       40.18       52.58     27.53 o 
 -23   7   9       34.03       19.90     21.67 o 
 -21   7   9       33.27       46.77     22.29 o 
 -19   7   9        4.57       -3.27     18.40 o 
 -17   7   9       19.87        6.52     19.43 o 
 -15   7   9        2.94       -5.29     17.99 o 
 -13   7   9       17.60       19.06     16.67 o 
 -11   7   9     1047.10      971.63     25.58 o 
  -9   7   9     1655.78     1569.62     29.46 o 
  -7   7   9     1670.85     1577.41     42.80 o 
  -5   7   9     1622.01     1583.41     47.10 o 
  -3   7   9     1234.31     1373.42     43.97 o 
  -1   7   9       97.31       89.80     24.12 o 
   1   7   9       23.72       76.68     26.20 o 
   3   7   9      416.86      417.30     34.87 o 
   5   7   9      371.89      379.60     31.00 o 
   7   7   9        0.92        9.45     21.83 o 
   9   7   9       11.68      -37.79     25.53 o 
  11   7   9        6.78      -44.25     29.50 o 
 -24   8   9       13.10        1.98     30.00 o 
 -22   8   9        5.79      -20.93     20.64 o 
 -20   8   9       33.07       42.04     20.69 o 
 -18   8   9       14.28       19.35     20.80 o 
 -16   8   9       54.58       69.03     19.97 o 
 -14   8   9      242.25      257.38     21.41 o 
 -12   8   9       70.45       58.44     17.41 o 
 -10   8   9       25.79       20.91     15.71 o 
  -8   8   9      128.81       84.38     27.83 o 
  -6   8   9       56.03       64.47     27.63 o 
  -4   8   9     1513.38     1281.70     43.89 o 
  -2   8   9     1826.08     1671.98     93.06 o 
   0   8   9       13.44      -13.28     24.37 o 
   2   8   9      312.46      282.50     53.38 o 
   4   8   9       57.25       28.63     23.79 o 
   6   8   9        0.04       19.09     30.83 o 
   8   8   9        0.06      -32.71     24.26 o 
  10   8   9       38.01       24.54     33.53 o 
 -21   9   9        1.70      -13.17     27.43 o 
 -19   9   9       16.45       15.79     21.31 o 
 -17   9   9       35.97       21.09     23.98 o 
 -15   9   9      130.73      200.80     20.57 o 
 -13   9   9       60.82       80.81     18.80 o 
 -11   9   9      316.36      354.98     21.82 o 
  -9   9   9       41.04       41.73     29.03 o 
  -7   9   9       42.94       51.80     41.73 o 
  -5   9   9      794.31      785.49     41.51 o 
  -3   9   9      471.97      524.67     37.72 o 
  -1   9   9       65.44       36.12     23.46 o 
   1   9   9      392.42      390.97     55.86 o 
   3   9   9        0.01        8.95     24.06 o 
   5   9   9       77.75       48.04     24.93 o 
   7   9   9       13.83      -15.34     45.50 o 
   9   9   9        2.64       18.84     26.34 o 
 -20  10   9       16.08       12.32     28.48 o 
 -18  10   9       14.25       31.07     20.61 o 
 -16  10   9       39.64       45.73     18.96 o 
 -14  10   9        6.18       24.32     17.15 o 
 -12  10   9        0.20       17.30     23.74 o 
 -10  10   9        5.55       -4.08     25.52 o 
  -8  10   9        9.02      -36.38     24.25 o 
  -6  10   9      128.53      131.61     54.89 o 
  -4  10   9       13.76        2.12     25.18 o 
  -2  10   9       84.75       59.80     25.21 o 
   0  10   9      111.46      121.31     31.16 o 
   2  10   9       27.92       48.26     29.16 o 
   4  10   9        0.83       -3.11     27.71 o 
   6  10   9        5.31      -22.10     22.70 o 
   8  10   9        5.64      -11.21     27.15 o 
 -19  11   9       38.63       42.03     39.15 o 
 -17  11   9       55.15       43.57     24.05 o 
 -15  11   9        0.14      -17.16     19.42 o 
 -13  11   9       55.18       12.14     26.19 o 
 -11  11   9        0.82      -21.05     30.57 o 
  -9  11   9        0.41      -14.23     27.57 o 
  -7  11   9       78.79       75.82     30.82 o 
  -5  11   9      114.16      121.45     30.80 o 
  -3  11   9       47.73       38.44     76.99 o 
  -1  11   9       11.01       -6.09     25.29 o 
   1  11   9        2.94      -34.94     23.29 o 
   3  11   9        5.73       -6.63     27.68 o 
   5  11   9       21.91       52.88     29.00 o 
 -16  12   9       12.47      -28.84     34.92 o 
 -14  12   9        8.91      -26.86     32.25 o 
 -12  12   9       69.71      153.34     43.02 o 
 -10  12   9       66.33       47.14     31.87 o 
  -8  12   9      131.41      163.16     33.92 o 
  -6  12   9       74.90       74.95     32.29 o 
  -4  12   9        7.64       -5.40     27.93 o 
  -2  12   9       35.23       47.58     71.71 o 
   0  12   9       62.57       70.20     29.46 o 
   2  12   9       89.90       74.99     30.84 o 
   4  12   9       49.27       50.56     32.31 o 
 -13  13   9       19.75       47.66     54.56 o 
 -11  13   9       15.73       -2.64     33.07 o 
  -9  13   9        4.04      -16.24     32.98 o 
  -7  13   9       22.17       57.29     34.63 o 
  -5  13   9      225.24      272.16     51.76 o 
  -3  13   9      193.72      259.20     36.78 o 
  -1  13   9       64.20       21.64     65.13 o 
   1  13   9      134.09      171.43     46.26 o 
  -6  14   9        0.96      -13.88     32.22 o 
 -28   0  10       24.61       31.27     39.47 o 
 -26   0  10        1.78      -15.10     35.58 o 
 -24   0  10       80.10       75.91     36.45 o 
 -22   0  10      360.30      379.99     46.15 o 
 -20   0  10      464.44      397.69     29.30 o 
 -18   0  10      194.49      115.16     30.41 o 
 -16   0  10      459.28      481.13     39.47 o 
 -14   0  10     1246.51     1239.99     31.53 o 
 -12   0  10      773.63      922.70     29.07 o 
 -10   0  10      730.06      709.37     27.04 o 
  -8   0  10        8.89        3.03     16.73 o 
  -6   0  10     4974.18     5018.67     55.98 o 
  -4   0  10     4674.31     4773.08     53.48 o 
  -2   0  10     4920.11     5029.74     76.64 o 
   0   0  10      395.77      434.62     19.65 o 
   2   0  10      825.63      826.84     51.76 o 
   4   0  10        5.06       23.07     22.03 o 
   6   0  10        1.40       11.58     20.33 o 
   8   0  10       13.31        9.06     49.17 o 
  10   0  10      122.61       82.60     52.84 o 
  12   0  10        9.40       11.65     52.40 o 
 -27   1  10        7.37       -2.13     34.83 o 
 -25   1  10        0.19      -30.87     20.58 o 
 -23   1  10       30.23        0.90     21.40 o 
 -21   1  10       51.54       78.61     21.31 o 
 -19   1  10      425.54      415.80     33.53 o 
 -17   1  10        3.47       -6.64     23.94 o 
 -15   1  10      528.15      605.27     29.73 o 
 -13   1  10     1311.36     1435.49     28.20 o 
 -11   1  10      413.00      424.94     18.70 o 
  -9   1  10     1073.06     1030.57     22.09 o 
  -7   1  10      199.15      211.25     13.17 o 
  -5   1  10       71.45      111.61     11.73 o 
  -3   1  10       80.45      133.12     12.47 o 
  -1   1  10      438.15      465.30     16.70 o 
   1   1  10      242.31      255.21     15.54 o 
   3   1  10       46.59       56.96     14.04 o 
   5   1  10       10.08      -13.31     18.81 o 
   7   1  10      308.21      370.60     31.70 o 
   9   1  10      219.17      220.82     39.83 o 
  11   1  10        0.75      -24.36     34.97 o 
  13   1  10        2.57       27.03     36.37 o 
 -26   2  10        1.51       11.48     19.92 o 
 -24   2  10       87.88       86.61     21.61 o 
 -22   2  10      346.47      379.03     27.27 o 
 -20   2  10      135.09      143.03     21.89 o 
 -18   2  10      412.50      506.02     26.63 o 
 -16   2  10      446.54      470.75     20.96 o 
 -14   2  10        4.01       -3.15     13.39 o 
 -12   2  10      116.19      141.75     15.19 o 
 -10   2  10      404.20      361.76     18.74 o 
  -8   2  10     3083.24     3074.37     36.71 o 
  -6   2  10     7467.28     6892.43     57.00 o 
  -4   2  10     1372.71     1398.27     22.68 o 
  -2   2  10      970.42      838.87     19.16 o 
   0   2  10      632.98      726.41     19.02 o 
   2   2  10      106.32      153.79     19.06 o 
   4   2  10       72.66       52.19     18.01 o 
   6   2  10      166.09      184.48     21.54 o 
   8   2  10      132.20       81.85     23.78 o 
  10   2  10      264.67      245.40     68.04 o 
  12   2  10        0.02      -36.03     41.62 o 
 -27   3  10       20.94       18.34     23.36 o 
 -25   3  10        0.59       -0.63     18.35 o 
 -23   3  10        3.88      -26.00     32.35 o 
 -21   3  10       17.02       10.77     17.32 o 
 -19   3  10      423.41      464.29     38.53 o 
 -17   3  10       82.29       88.44     22.64 o 
 -15   3  10       38.86       45.31     16.97 o 
 -13   3  10      239.34      281.34     15.43 o 
 -11   3  10      214.53      262.20     14.95 o 
  -9   3  10       48.11       56.75     10.45 o 
  -7   3  10      438.44      448.48     20.01 o 
  -5   3  10     3328.63     3178.69     37.34 o 
  -3   3  10      707.05      639.97     17.47 o 
  -1   3  10     1719.44     1611.15     25.24 o 
   1   3  10      639.91      612.51     23.77 o 
   3   3  10      187.21      216.07     21.20 o 
   5   3  10       67.05       23.47     18.90 o 
   7   3  10       77.31       99.94     20.62 o 
   9   3  10       11.84       -3.15     22.28 o 
  11   3  10        6.83      -11.91     23.95 o 
 -26   4  10       29.55      -16.79     21.59 o 
 -24   4  10        0.87      -10.05     20.02 o 
 -22   4  10       80.76       78.15     21.89 o 
 -20   4  10       57.24       63.66     20.38 o 
 -18   4  10      110.81      130.02     20.89 o 
 -16   4  10        0.36      -19.00     17.38 o 
 -14   4  10       10.76        3.18     16.30 o 
 -12   4  10      329.62      397.90     21.68 o 
 -10   4  10     1859.36     1933.81     27.58 o 
  -8   4  10      838.72      866.51     17.14 o 
  -6   4  10      267.47      284.17     15.39 o 
  -4   4  10      380.99      380.49     31.03 o 
  -2   4  10     1943.40     1727.48     32.23 o 
   0   4  10      675.53      649.79     23.58 o 
   2   4  10       11.10       -2.42     18.07 o 
   4   4  10        5.78        8.46     19.03 o 
   6   4  10       16.29        6.11     19.22 o 
   8   4  10       26.22       11.86     21.17 o 
  10   4  10        0.09       -7.87     21.00 o 
  12   4  10       22.27       26.96     37.09 o 
 -25   5  10       21.26       16.32     32.09 o 
 -23   5  10       20.22       -4.28     20.48 o 
 -21   5  10        0.84       -8.70     16.84 o 
 -19   5  10      119.43      106.59     28.30 o 
 -17   5  10        0.55       21.03     20.00 o 
 -15   5  10     1090.40      931.89     29.62 o 
 -13   5  10      136.04      138.73     18.65 o 
 -11   5  10      181.26      173.42     16.26 o 
  -9   5  10        0.81       -0.44     12.49 o 
  -7   5  10      141.27      137.34     14.33 o 
  -5   5  10      370.68      364.57     23.10 o 
  -3   5  10      858.17      838.19     29.20 o 
  -1   5  10      633.60      565.76     23.65 o 
   1   5  10     1573.64     1297.22     38.16 o 
   3   5  10       18.87       19.25     18.66 o 
   5   5  10       13.81      -14.64     18.02 o 
   7   5  10        5.26       13.82     20.34 o 
   9   5  10        0.42      -32.90     21.93 o 
  11   5  10        6.68      -20.94     25.16 o 
 -26   6  10        2.51        6.23     18.58 o 
 -24   6  10        0.36      -28.50     19.00 o 
 -22   6  10       19.84       17.52     19.55 o 
 -20   6  10        6.59        1.00     19.10 o 
 -18   6  10       30.54       60.98     20.84 o 
 -16   6  10     1265.68     1321.96     35.28 o 
 -14   6  10      216.75      253.38     22.19 o 
 -12   6  10       84.67       89.35     16.42 o 
 -10   6  10       72.65      160.56     20.76 o 
  -8   6  10      280.57      302.78     19.62 o 
  -6   6  10       68.81       65.49     23.68 o 
  -4   6  10      131.93      154.85     78.61 o 
  -2   6  10        0.23      -14.83     23.51 o 
   0   6  10     1218.87      962.13     54.56 o 
   2   6  10     1255.50     1141.70     36.44 o 
   4   6  10       14.71       15.03     22.06 o 
   6   6  10        8.24      -15.36     30.16 o 
   8   6  10        4.28      -25.27     23.25 o 
  10   6  10        0.97        6.71     27.60 o 
 -25   7  10       11.58      -14.39     31.55 o 
 -23   7  10        0.02      -26.82     19.66 o 
 -21   7  10       15.85       -5.52     21.03 o 
 -19   7  10       71.51       78.99     22.13 o 
 -17   7  10     1206.25     1137.39     33.74 o 
 -15   7  10      344.49      370.13     24.90 o 
 -13   7  10        7.21       14.06     16.46 o 
 -11   7  10      121.34      168.23     18.24 o 
  -9   7  10      280.68      338.69     21.85 o 
  -7   7  10        2.79      -11.69     23.55 o 
  -5   7  10        8.69       18.85     22.54 o 
  -3   7  10       32.81       37.72     25.12 o 
  -1   7  10       83.99       77.03     26.84 o 
   1   7  10      136.04      221.17     31.04 o 
   3   7  10        7.11      -32.00     21.34 o 
   5   7  10        0.36      -33.09     22.06 o 
   7   7  10       34.93        4.38     25.24 o 
   9   7  10       17.53       17.85     66.17 o 
 -24   8  10        2.88       -1.02     24.21 o 
 -22   8  10       17.01       23.12     24.90 o 
 -20   8  10      118.43       98.37     23.43 o 
 -18   8  10      297.46      344.25     27.52 o 
 -16   8  10       57.03       30.04     19.56 o 
 -14   8  10       93.76       60.88     17.90 o 
 -12   8  10       34.13       58.94     17.10 o 
 -10   8  10       70.09       68.88     17.95 o 
  -8   8  10       30.41       84.48     29.80 o 
  -6   8  10      514.71      572.45     76.02 o 
  -4   8  10      727.74      714.45     38.17 o 
  -2   8  10       35.87       -5.23     23.56 o 
   0   8  10        1.74      -27.34     23.21 o 
   2   8  10      440.49      498.70     38.18 o 
   4   8  10      112.02      126.72     25.33 o 
   6   8  10        4.16       30.90     25.79 o 
   8   8  10       13.66       -0.25     26.44 o 
 -23   9  10       81.25       74.35     30.67 o 
 -21   9  10        1.57       -7.52     22.89 o 
 -19   9  10       63.32       30.11     23.15 o 
 -17   9  10      314.79      291.66     24.16 o 
 -15   9  10      136.53      143.69     20.45 o 
 -13   9  10       44.39       68.06     17.57 o 
 -11   9  10        1.00      -41.27     27.51 o 
  -9   9  10      325.93      411.43     53.16 o 
  -7   9  10      901.46      878.35     42.34 o 
  -5   9  10      319.96      338.74     40.33 o 
  -3   9  10       54.82       83.98     26.85 o 
  -1   9  10       33.30       -9.21     24.69 o 
   1   9  10       87.96      127.23     29.43 o 
   3   9  10      145.85      134.21     54.89 o 
   5   9  10       85.06       74.99     26.18 o 
   7   9  10        0.52      -19.56     25.76 o 
 -20  10  10       11.18       -3.58     22.72 o 
 -18  10  10       60.91       53.45     20.70 o 
 -16  10  10      171.79      103.10     21.05 o 
 -14  10  10      303.31      318.28     26.39 o 
 -12  10  10      108.36      117.23     69.23 o 
 -10  10  10       18.84       65.97     36.23 o 
  -8  10  10       20.47       -0.60     44.43 o 
  -6  10  10       64.20      100.61     30.48 o 
  -4  10  10        4.77      -17.97     24.19 o 
  -2  10  10       31.34       14.81     26.05 o 
   0  10  10       66.36       79.68     26.48 o 
   2  10  10        9.99        6.71     25.65 o 
   4  10  10        0.33       -0.62     25.76 o 
   6  10  10      112.52      115.96     28.19 o 
 -19  11  10       26.07      -22.09     28.19 o 
 -17  11  10        0.30      -13.43     18.75 o 
 -15  11  10        0.04       -5.71     33.21 o 
 -13  11  10      109.07      130.03     35.16 o 
 -11  11  10       45.08       39.11     30.63 o 
  -9  11  10        4.29      -39.83     26.55 o 
  -7  11  10      308.84      401.74     39.81 o 
  -5  11  10      699.89      666.85     39.76 o 
  -3  11  10      120.66      101.80     28.27 o 
  -1  11  10        0.25        6.74     25.75 o 
   1  11  10        3.75      -22.99     27.21 o 
   3  11  10       15.22        0.32     28.76 o 
 -16  12  10       19.91       15.31     36.49 o 
 -14  12  10       95.78       81.52     56.50 o 
 -12  12  10       28.84       38.18     33.90 o 
 -10  12  10        2.50      -35.65     34.72 o 
  -8  12  10        3.33      -31.62     30.97 o 
  -6  12  10       31.13       32.32     28.84 o 
  -4  12  10        0.07      -47.88     31.92 o 
  -2  12  10        6.71       -5.05     28.09 o 
   0  12  10        8.16      -18.68     28.54 o 
   2  12  10        0.50       28.10     30.20 o 
 -13  13  10       17.16       -2.96     36.03 o 
 -11  13  10       47.81       68.75     37.15 o 
  -9  13  10       26.39       -4.04     32.10 o 
  -7  13  10      114.18      108.07     35.99 o 
  -5  13  10        0.38       -7.53     40.00 o 
  -3  13  10      120.81       81.07     33.22 o 
  -1  13  10      121.04      100.15     31.76 o 
 -27   1  11       19.83        2.29     33.53 o 
 -25   1  11       32.02       -3.85     22.21 o 
 -23   1  11       24.62       14.25     21.73 o 
 -21   1  11      140.48      115.55     24.68 o 
 -19   1  11        2.40        9.73     20.46 o 
 -17   1  11       34.58       71.86     21.65 o 
 -15   1  11      176.87      182.91     21.93 o 
 -13   1  11       50.06       54.65     13.85 o 
 -11   1  11       12.38        5.52     11.66 o 
  -9   1  11      181.26      191.98     15.82 o 
  -7   1  11     1301.42     1497.99     20.23 o 
  -5   1  11      948.66      673.48     17.38 o 
  -3   1  11       55.08       44.37     12.35 o 
  -1   1  11      180.97      190.23     15.02 o 
   1   1  11      154.25      133.33     16.53 o 
   3   1  11      240.05      220.35     23.57 o 
   5   1  11        0.70       -3.59     19.28 o 
   7   1  11       20.01      -25.93     33.16 o 
   9   1  11      102.16       89.67     37.13 o 
  11   1  11       62.58        6.06     68.26 o 
 -28   2  11       14.24        0.89     26.06 o 
 -26   2  11       14.42      -19.62     23.79 o 
 -24   2  11       69.19       82.40     27.22 o 
 -22   2  11       43.11        0.29     18.01 o 
 -20   2  11       10.27      -17.21     17.78 o 
 -18   2  11      802.20      797.09     35.45 o 
 -16   2  11      185.33      246.15     26.87 o 
 -14   2  11     1728.60     1622.82     30.96 o 
 -12   2  11      517.91      518.76     21.94 o 
 -10   2  11        7.08       23.74     14.57 o 
  -8   2  11        5.64       10.14     11.27 o 
  -6   2  11       25.81       18.11     11.86 o 
  -4   2  11     1106.47      911.42     20.51 o 
  -2   2  11       63.06      124.28     14.44 o 
   0   2  11        1.26       10.19     15.95 o 
   2   2  11        8.74       -5.39     16.29 o 
   4   2  11        1.34       -5.24     20.23 o 
   6   2  11        5.33       11.71     31.33 o 
   8   2  11       55.09       23.47     40.15 o 
  10   2  11        5.66       -8.70     34.74 o 
 -27   3  11       26.95        6.32     21.81 o 
 -25   3  11       21.48       57.53     25.30 o 
 -23   3  11      212.87      186.44     24.90 o 
 -21   3  11      836.89      760.01     42.91 o 
 -19   3  11       25.06      -12.87     19.00 o 
 -17   3  11      203.14      266.44     22.57 o 
 -15   3  11       36.30       55.18     14.82 o 
 -13   3  11       82.59       95.00     14.15 o 
 -11   3  11     1691.24     1698.66     26.82 o 
  -9   3  11      526.35      529.23     19.27 o 
  -7   3  11      636.76      615.25     20.89 o 
  -5   3  11      161.50      239.54     15.45 o 
  -3   3  11       76.86       62.54     13.27 o 
  -1   3  11       19.11        1.24     17.14 o 
   1   3  11      668.30      618.34     24.73 o 
   3   3  11      683.20      696.13     27.01 o 
   5   3  11      691.35      641.87     27.61 o 
   7   3  11      260.10      302.54     28.90 o 
   9   3  11        0.05      -25.89     23.67 o 
  11   3  11        4.33      -35.63     34.21 o 
 -26   4  11       27.29       32.70     20.89 o 
 -24   4  11       13.88       46.52     22.12 o 
 -22   4  11        0.18      -27.50     18.33 o 
 -20   4  11      416.74      491.17     28.35 o 
 -18   4  11     3554.55     3405.25     54.23 o 
 -16   4  11     2049.71     1896.25     38.53 o 
 -14   4  11      496.90      459.00     21.88 o 
 -12   4  11      113.73      130.74     14.63 o 
 -10   4  11      260.89      326.79     14.78 o 
  -8   4  11      192.47      212.96     16.38 o 
  -6   4  11      340.89      329.11     17.22 o 
  -4   4  11     2553.84     2535.36     39.16 o 
  -2   4  11        3.32        1.34     17.10 o 
   0   4  11      358.24      336.51     23.22 o 
   2   4  11      667.02      730.07     27.03 o 
   4   4  11      123.35      126.58     21.57 o 
   6   4  11       72.61       83.77     24.25 o 
   8   4  11       15.56      -14.10     23.35 o 
  10   4  11        0.08      -21.31     32.22 o 
 -25   5  11        1.75        0.82     20.67 o 
 -23   5  11       29.38       54.06     21.78 o 
 -21   5  11      169.38      191.38     22.10 o 
 -19   5  11        0.52      -18.51     18.53 o 
 -17   5  11      972.60      970.40     33.48 o 
 -15   5  11      697.23      625.98     25.63 o 
 -13   5  11       68.82       54.90     16.56 o 
 -11   5  11       10.24       16.66     13.92 o 
  -9   5  11       58.44       44.55     13.97 o 
  -7   5  11      313.28      342.01     26.18 o 
  -5   5  11        3.39       -4.88     18.75 o 
  -3   5  11     1498.17     1402.59     35.42 o 
  -1   5  11      501.21      480.98     26.22 o 
   1   5  11      121.07      156.16     21.38 o 
   3   5  11        6.78      -11.52     17.88 o 
   5   5  11        3.15      -19.68     19.12 o 
   7   5  11        0.85      -30.69     20.46 o 
   9   5  11        0.19      -21.75     26.98 o 
 -26   6  11        3.75      -12.91     23.05 o 
 -24   6  11       25.12        3.95     21.24 o 
 -22   6  11        4.76        3.94     20.66 o 
 -20   6  11        3.05      -33.56     22.69 o 
 -18   6  11      116.64      102.38     21.74 o 
 -16   6  11        8.31       -2.15     18.24 o 
 -14   6  11       53.53       71.34     19.10 o 
 -12   6  11       90.81      110.09     16.40 o 
 -10   6  11       94.90      137.05     28.03 o 
  -8   6  11       83.78      117.10     17.28 o 
  -6   6  11       75.78      116.07     25.52 o 
  -4   6  11       14.89       12.24     21.33 o 
  -2   6  11       62.59       66.70     20.86 o 
   0   6  11      371.27      410.68     29.80 o 
   2   6  11       13.01       -3.83     20.89 o 
   4   6  11       22.57       18.45     22.11 o 
   6   6  11       11.37       24.62     23.63 o 
   8   6  11        1.51      -48.81     32.54 o 
 -25   7  11        5.39      -14.59     22.08 o 
 -23   7  11        7.10        3.32     20.43 o 
 -21   7  11      126.16      162.12     34.50 o 
 -19   7  11     1875.95     1844.19     42.44 o 
 -17   7  11     1799.11     1666.26     39.41 o 
 -15   7  11     1189.54     1148.66     29.74 o 
 -13   7  11      374.91      426.79     23.00 o 
 -11   7  11      251.37      248.54     21.85 o 
  -9   7  11      250.10      238.00     32.53 o 
  -7   7  11      109.37      191.09     30.60 o 
  -5   7  11      504.53      585.96     38.76 o 
  -3   7  11      164.19      178.47     49.71 o 
  -1   7  11      250.27      248.90     30.40 o 
   1   7  11     1003.02      981.59     33.81 o 
   3   7  11       59.81       12.60     22.91 o 
   5   7  11       37.57       21.82     24.24 o 
   7   7  11       52.40       39.31     24.68 o 
   9   7  11       16.01       15.73     27.76 o 
 -24   8  11       68.01      105.04     29.54 o 
 -22   8  11      134.97      142.84     25.23 o 
 -20   8  11      204.62      185.74     25.29 o 
 -18   8  11      129.06      152.54     23.56 o 
 -16   8  11        4.29       -3.75     19.52 o 
 -14   8  11       35.00       32.39     18.53 o 
 -12   8  11       72.71      110.19     20.99 o 
 -10   8  11      204.97      232.14     34.08 o 
  -8   8  11        0.08      -35.83     23.89 o 
  -6   8  11      248.84      320.97     32.88 o 
  -4   8  11        2.14        8.37     22.62 o 
  -2   8  11      147.63      179.77     43.78 o 
   0   8  11      254.40      308.76     31.74 o 
   2   8  11      148.18      136.65     25.62 o 
   4   8  11      191.15      148.77     29.12 o 
   6   8  11      135.51      149.66     27.95 o 
   8   8  11       16.15       -7.20     25.70 o 
 -23   9  11        1.75      -21.73     22.05 o 
 -21   9  11        5.40       13.53     22.88 o 
 -19   9  11       25.18      -21.81     21.27 o 
 -17   9  11       23.51       33.72     19.02 o 
 -15   9  11      288.35      343.35     25.70 o 
 -13   9  11      347.24      329.19     56.93 o 
 -11   9  11       13.08        0.75     28.59 o 
  -9   9  11        7.34        0.45     27.58 o 
  -7   9  11       20.73        8.77     28.06 o 
  -5   9  11      244.28      235.70     48.31 o 
  -3   9  11       63.78       57.79     27.63 o 
  -1   9  11        3.88      -14.77     46.91 o 
   1   9  11       96.56       78.02     31.70 o 
   3   9  11       16.30        0.24     24.74 o 
   5   9  11       29.80       13.81     23.40 o 
 -20  10  11        0.20       -1.08     21.24 o 
 -18  10  11        6.00        6.03     19.81 o 
 -16  10  11       78.81       43.11     21.62 o 
 -14  10  11        0.79      -35.91     36.45 o 
 -12  10  11       36.74       65.40     32.85 o 
 -10  10  11       44.12       62.74     31.07 o 
  -8  10  11        1.01      -18.07     28.68 o 
  -6  10  11       43.49       55.19     29.37 o 
  -4  10  11       11.37      -38.37     25.58 o 
  -2  10  11       20.38      -35.51     23.68 o 
   0  10  11       90.21      120.11     29.85 o 
   2  10  11        1.64      -20.32     39.36 o 
   4  10  11        3.40        8.85     26.01 o 
 -19  11  11       11.13        7.35     22.47 o 
 -17  11  11        2.13       37.50     35.74 o 
 -15  11  11        0.02      -20.03     31.75 o 
 -13  11  11       51.72       60.83     35.12 o 
 -11  11  11       41.77      -14.68     31.10 o 
  -9  11  11       13.01       -4.71     29.44 o 
  -7  11  11       20.64      -28.82     29.14 o 
  -5  11  11       34.09       -9.62     27.27 o 
  -3  11  11       27.15       21.29     30.95 o 
  -1  11  11        2.10      -19.58     23.98 o 
   1  11  11        4.56      -10.84     28.72 o 
   3  11  11       20.90       -6.01     54.24 o 
 -16  12  11       11.81       35.07     38.09 o 
 -14  12  11        5.50       29.63     33.61 o 
 -12  12  11       31.44       13.74     34.12 o 
 -10  12  11       40.12       24.53     33.12 o 
  -8  12  11       44.50       27.13     33.38 o 
  -6  12  11       14.71      -14.44     28.19 o 
  -4  12  11        0.54        4.55     26.45 o 
  -2  12  11       12.85       14.43     27.03 o 
   0  12  11        0.53       -7.84     29.91 o 
 -11  13  11        1.74      -52.00     34.66 o 
  -9  13  11        4.12        7.66     32.84 o 
  -7  13  11       10.49      -26.29     30.34 o 
  -5  13  11        0.00      -49.43     54.67 o 
 -28   0  12        4.12      -44.64     29.76 o 
 -26   0  12        2.19      -24.37     34.72 o 
 -24   0  12       64.13       39.25     29.76 o 
 -22   0  12       53.82       20.06     31.70 o 
 -20   0  12       13.05        4.31     32.35 o 
 -18   0  12      190.16      193.45     34.51 o 
 -16   0  12       37.03      -17.90     26.96 o 
 -14   0  12      532.66      463.19     26.95 o 
 -12   0  12      282.49      338.32     36.66 o 
 -10   0  12       95.90      106.27     21.70 o 
  -8   0  12     2800.08     2634.47     39.84 o 
  -6   0  12      121.15      132.03     16.53 o 
  -4   0  12     2029.19     1824.55    115.70 o 
  -2   0  12        0.14      -21.06     24.80 o 
   0   0  12      239.00      306.12     28.02 o 
   2   0  12       84.93      109.12     23.86 o 
   4   0  12       29.63      -61.79     41.19 o 
   6   0  12      195.84      198.62     56.50 o 
   8   0  12       73.77       58.44     55.86 o 
  10   0  12      153.67      160.88     60.17 o 
 -27   1  12        1.03      -25.68     24.32 o 
 -25   1  12       44.80       46.17     26.28 o 
 -23   1  12      272.58      274.64     64.59 o 
 -21   1  12       63.85        2.33     20.88 o 
 -19   1  12        0.95       20.46     21.06 o 
 -17   1  12      166.54      193.08     26.42 o 
 -15   1  12       45.90       57.65     18.21 o 
 -13   1  12      294.72      339.97     18.35 o 
 -11   1  12      398.88      400.14     30.19 o 
  -9   1  12       76.66      128.01     13.65 o 
  -7   1  12     2614.59     2581.95     32.06 o 
  -5   1  12        3.50        0.69     12.14 o 
  -3   1  12      476.74      506.34     22.22 o 
  -1   1  12      870.97      790.80     23.93 o 
   1   1  12        3.13      -26.93     19.03 o 
   3   1  12       38.12       17.57     26.97 o 
   5   1  12       74.45       62.69     35.72 o 
   7   1  12        0.36      -13.73     36.12 o 
   9   1  12        6.91       29.99     39.39 o 
 -28   2  12        5.96      -34.51     23.41 o 
 -26   2  12        0.02      -35.07     23.38 o 
 -24   2  12       19.59       -2.29     20.20 o 
 -22   2  12      104.74      114.01     28.47 o 
 -20   2  12       80.63       55.22     25.66 o 
 -18   2  12       42.19       39.57     23.46 o 
 -16   2  12      334.57      356.33     29.07 o 
 -14   2  12      670.05      616.37     23.71 o 
 -12   2  12       33.34       58.84     16.93 o 
 -10   2  12      489.55      483.40     18.06 o 
  -8   2  12      753.47      707.60     19.86 o 
  -6   2  12        9.40       28.66     12.75 o 
  -4   2  12       14.11       12.90     12.87 o 
  -2   2  12       42.99       83.05     14.54 o 
   0   2  12      740.27      678.96     30.25 o 
   2   2  12       16.21       -7.77     19.14 o 
   4   2  12       62.55       45.01     20.80 o 
   6   2  12      459.93      530.07     37.93 o 
   8   2  12      210.25      272.77     42.29 o 
  10   2  12        2.46      -21.67     36.26 o 
 -27   3  12        2.32        4.62     22.47 o 
 -25   3  12       21.76       34.13     22.10 o 
 -23   3  12       89.91      112.53     20.91 o 
 -21   3  12        0.04      -29.72     19.81 o 
 -19   3  12      560.84      583.08     29.82 o 
 -17   3  12      383.48      414.70     36.30 o 
 -15   3  12        1.14       29.62     16.90 o 
 -13   3  12      864.05      829.82     25.60 o 
 -11   3  12        3.82      -13.26     14.11 o 
  -9   3  12      208.90      229.10     17.62 o 
  -7   3  12      490.77      493.95     18.36 o 
  -5   3  12      855.76      778.98     20.49 o 
  -3   3  12      741.26      612.27     23.50 o 
  -1   3  12      332.77      387.47     23.94 o 
   1   3  12      699.24      688.39     26.46 o 
   3   3  12       67.44       44.14     21.65 o 
   5   3  12       15.61      -30.78     20.69 o 
   7   3  12       40.96       55.57     41.00 o 
   9   3  12       54.21       27.84     37.52 o 
 -26   4  12       30.12       12.40     22.98 o 
 -24   4  12       52.33       51.44     29.61 o 
 -22   4  12      447.62      481.88     29.56 o 
 -20   4  12      772.63      700.62     29.10 o 
 -18   4  12     1626.01     1597.20     37.86 o 
 -16   4  12     2590.00     2335.42     42.99 o 
 -14   4  12     1012.71      939.35     27.84 o 
 -12   4  12      150.58      244.04     19.46 o 
 -10   4  12        0.17        2.44     13.70 o 
  -8   4  12      997.43      921.53     22.90 o 
  -6   4  12      612.68      577.08     19.99 o 
  -4   4  12      176.78      154.98     19.93 o 
  -2   4  12      429.92      541.24     26.11 o 
   0   4  12       47.59       78.99     19.95 o 
   2   4  12        3.80      -11.68     18.01 o 
   4   4  12      263.85      314.67     28.33 o 
   6   4  12       88.41       85.19     25.22 o 
   8   4  12        1.24       -8.29     24.04 o 
 -27   5  12       14.21      -25.47     26.53 o 
 -25   5  12       95.24       81.97     24.36 o 
 -23   5  12       33.76       47.37     20.90 o 
 -21   5  12      147.68      161.08     22.53 o 
 -19   5  12       71.11       69.03     19.66 o 
 -17   5  12      795.98      784.65     28.40 o 
 -15   5  12     1152.52     1098.02     30.01 o 
 -13   5  12     1489.47     1424.63     28.73 o 
 -11   5  12     1066.77     1074.79     30.57 o 
  -9   5  12      443.61      478.55     20.92 o 
  -7   5  12       50.33       51.67     19.56 o 
  -5   5  12      827.88      819.10     30.23 o 
  -3   5  12       55.65       36.60     18.46 o 
  -1   5  12      713.40      693.52     28.06 o 
   1   5  12       84.80       84.41     21.09 o 
   3   5  12        6.97      -28.33     18.89 o 
   5   5  12       21.51       12.47     20.56 o 
   7   5  12        2.80        5.61     23.54 o 
   9   5  12        0.02      -24.57     28.72 o 
 -26   6  12       31.01      -10.61     22.30 o 
 -24   6  12       49.86       11.63     21.36 o 
 -22   6  12        0.97      -29.27     19.51 o 
 -20   6  12        0.61      -16.63     19.34 o 
 -18   6  12       51.22       19.98     20.12 o 
 -16   6  12       49.57      100.26     19.64 o 
 -14   6  12      651.72      677.46     28.59 o 
 -12   6  12      341.20      392.49     24.64 o 
 -10   6  12      323.17      317.05     22.13 o 
  -8   6  12       19.51       10.65     25.43 o 
  -6   6  12       29.56        2.25     22.46 o 
  -4   6  12       16.45        8.12     20.41 o 
  -2   6  12     1996.19     1905.88     38.15 o 
   0   6  12      608.61      574.72     28.74 o 
   2   6  12      118.74      112.76     22.47 o 
   4   6  12        8.49       -6.99     22.01 o 
   6   6  12        1.87      -19.57     23.65 o 
   8   6  12        3.65      -20.79     28.60 o 
 -25   7  12       62.83       59.21     24.11 o 
 -23   7  12       85.95       49.05     22.56 o 
 -21   7  12      285.81      345.62     36.17 o 
 -19   7  12      223.60      296.57     26.06 o 
 -17   7  12       17.19      -19.06     18.23 o 
 -15   7  12      330.34      350.74     39.21 o 
 -13   7  12       92.70       84.50     22.20 o 
 -11   7  12        1.07       22.32     49.82 o 
  -9   7  12       21.75      110.97     35.48 o 
  -7   7  12      420.27      431.40     37.36 o 
  -5   7  12      368.64      324.75     32.56 o 
  -3   7  12      318.34      353.49     34.32 o 
  -1   7  12      473.73      587.61     40.76 o 
   1   7  12       43.08       46.99     23.55 o 
   3   7  12       38.97       45.18     23.32 o 
   5   7  12       18.19      -34.54     23.64 o 
   7   7  12        5.14       26.78     26.41 o 
 -24   8  12        2.75       -2.40     23.45 o 
 -22   8  12       12.25       -2.02     21.07 o 
 -20   8  12        0.00       -9.01     21.63 o 
 -18   8  12       28.15       11.64     25.21 o 
 -16   8  12       23.66       31.73     20.26 o 
 -14   8  12      113.84      137.72     21.38 o 
 -12   8  12       37.33       44.35     30.41 o 
 -10   8  12      113.33      160.14     32.11 o 
  -8   8  12       54.14       60.08     29.04 o 
  -6   8  12       18.47       -0.22     24.46 o 
  -4   8  12       46.65       56.25     26.47 o 
  -2   8  12       60.04       60.44     50.68 o 
   0   8  12       47.59       21.23     23.19 o 
   2   8  12       44.93       67.26     34.81 o 
   4   8  12       30.70       64.32     25.96 o 
   6   8  12       92.43       86.94     26.12 o 
 -23   9  12      140.76      199.12     28.48 o 
 -21   9  12       69.49       56.64     23.53 o 
 -19   9  12        1.81       -8.03     20.82 o 
 -17   9  12      333.04      332.73     36.29 o 
 -15   9  12       55.49       27.29     33.04 o 
 -13   9  12       30.95       10.02     30.87 o 
 -11   9  12      114.66      118.40     30.36 o 
  -9   9  12      593.48      588.23     48.85 o 
  -7   9  12        5.23      -36.23     26.57 o 
  -5   9  12       52.50        2.82     23.94 o 
  -3   9  12        7.75      -22.39     24.28 o 
  -1   9  12       20.61       23.39     27.22 o 
   1   9  12       93.67      113.01     35.38 o 
   3   9  12       23.49      -11.79     23.35 o 
   5   9  12      137.38      122.73     67.00 o 
 -20  10  12        2.46      -28.24     21.74 o 
 -18  10  12        0.46       -6.03     21.96 o 
 -16  10  12        5.19      -15.25     43.89 o 
 -14  10  12        7.58       32.81     31.81 o 
 -12  10  12        0.98       12.27     37.96 o 
 -10  10  12       27.01      -25.76     29.96 o 
  -8  10  12      257.38      221.94     34.31 o 
  -6  10  12      275.09      278.60     42.05 o 
  -4  10  12      202.32      191.32     32.42 o 
  -2  10  12       66.05       19.00     26.29 o 
   0  10  12        2.57       33.83     53.48 o 
   2  10  12        0.37      -13.48     25.21 o 
 -19  11  12        3.81      -25.32     32.85 o 
 -17  11  12        0.10      -49.68     33.12 o 
 -15  11  12        1.74       -8.28     34.05 o 
 -13  11  12        1.43       50.32     34.49 o 
 -11  11  12        1.14        4.38     28.38 o 
  -9  11  12       20.67       44.28     31.90 o 
  -7  11  12        8.61      -22.85     28.36 o 
  -5  11  12        1.53      -38.59     27.01 o 
  -3  11  12       14.61        5.75     41.73 o 
  -1  11  12       20.93       24.64     29.52 o 
   1  11  12        8.16      -11.02     29.05 o 
 -16  12  12        0.33      -52.09     34.73 o 
 -14  12  12        0.80       39.22     35.54 o 
 -12  12  12        4.02      -43.94     32.65 o 
 -10  12  12        0.01      -44.07     29.38 o 
  -8  12  12        0.71      -21.23     30.86 o 
  -6  12  12        0.40      -26.73     40.65 o 
  -4  12  12        3.73       -6.61     30.19 o 
  -2  12  12       15.90       -1.94     28.29 o 
  -9  13  12        0.00      -52.46     34.97 o 
 -27   1  13       32.16      -26.92     37.42 o 
 -25   1  13       94.64       76.34     24.65 o 
 -23   1  13        2.06      -16.65     21.14 o 
 -21   1  13        7.29       -5.15     19.90 o 
 -19   1  13      202.85      199.91     28.44 o 
 -17   1  13        4.70       19.32     21.39 o 
 -15   1  13      110.49      134.61     17.16 o 
 -13   1  13      254.92      289.41     21.48 o 
 -11   1  13       88.07      133.23     16.82 o 
  -9   1  13      128.06      202.26     15.92 o 
  -7   1  13      240.06      328.06     19.73 o 
  -5   1  13        6.82        1.95     17.52 o 
  -3   1  13       43.27       85.01     17.63 o 
  -1   1  13       60.46       45.32     21.10 o 
   1   1  13        1.37        5.45     20.85 o 
   3   1  13       67.77       28.65     39.03 o 
   5   1  13       89.47      142.24     38.66 o 
   7   1  13       44.47       60.27     38.50 o 
   9   1  13        3.85      -57.28     38.18 o 
 -28   2  13       27.96        1.74     26.50 o 
 -26   2  13        0.32       25.17     20.29 o 
 -24   2  13        0.30      -23.96     25.88 o 
 -22   2  13       19.96       10.02     38.06 o 
 -20   2  13       59.61       25.58     18.34 o 
 -18   2  13      447.28      488.06     32.05 o 
 -16   2  13      161.45      147.16     25.47 o 
 -14   2  13      966.39      992.98     32.15 o 
 -12   2  13      380.67      485.96     22.16 o 
 -10   2  13      240.84      330.32     17.82 o 
  -8   2  13     1318.10     1276.40     24.68 o 
  -6   2  13     1438.53     1276.42     24.88 o 
  -4   2  13       37.45       44.02     20.63 o 
  -2   2  13      246.86      292.52     31.39 o 
   0   2  13        2.88       -0.38     20.00 o 
   2   2  13       19.94        5.55     20.38 o 
   4   2  13       11.48        3.84     33.61 o 
   6   2  13       15.89       -7.69     36.54 o 
   8   2  13        1.15       -0.98     48.63 o 
 -27   3  13        1.24       20.84     20.85 o 
 -25   3  13        9.46       16.24     23.87 o 
 -23   3  13      159.51      162.32     24.41 o 
 -21   3  13      493.69      574.36     30.37 o 
 -19   3  13       50.11       19.11     19.08 o 
 -17   3  13     1044.28      962.22     36.32 o 
 -15   3  13       25.64       20.49     20.87 o 
 -13   3  13      449.15      427.26     23.10 o 
 -11   3  13      208.97      233.15     17.98 o 
  -9   3  13       79.90       90.41     16.91 o 
  -7   3  13       43.74       37.61     14.12 o 
  -5   3  13      197.17      193.73     20.60 o 
  -3   3  13       38.30       42.49     24.22 o 
  -1   3  13      312.48      312.08     26.88 o 
   1   3  13      152.60      144.20     23.48 o 
   3   3  13       24.85        7.99     20.93 o 
   5   3  13      133.92      118.55     25.32 o 
   7   3  13      105.87      156.51     38.79 o 
 -26   4  13        0.04       -6.79     22.10 o 
 -24   4  13        6.22        2.00     21.73 o 
 -22   4  13      461.01      522.75     42.14 o 
 -20   4  13       47.44       51.58     32.85 o 
 -18   4  13       97.57       83.88     24.90 o 
 -16   4  13        3.71        4.36     17.19 o 
 -14   4  13      916.33      874.25     37.42 o 
 -12   4  13      229.55      331.49     20.16 o 
 -10   4  13      853.08      826.62     28.01 o 
  -8   4  13     1047.23      912.53     28.67 o 
  -6   4  13      193.40      170.94     20.46 o 
  -4   4  13     1728.04     1428.24     32.77 o 
  -2   4  13     1048.60      920.21     29.21 o 
   0   4  13     1210.12     1175.42     32.17 o 
   2   4  13       24.20       14.98     21.18 o 
   4   4  13        6.25      -31.87     21.25 o 
   6   4  13        2.74      -14.00     23.09 o 
   8   4  13       21.14      -37.43     25.20 o 
 -27   5  13       14.08       -6.00     22.95 o 
 -25   5  13       15.04      -24.94     29.31 o 
 -23   5  13       42.53       26.91     21.96 o 
 -21   5  13      601.43      608.26     29.72 o 
 -19   5  13       89.12       92.82     21.53 o 
 -17   5  13       48.17       39.00     17.82 o 
 -15   5  13        1.19       46.07     52.73 o 
 -13   5  13        1.76      -24.15     19.87 o 
 -11   5  13        4.16      -21.01     14.01 o 
  -9   5  13        0.04       -3.10     20.55 o 
  -7   5  13      246.30      244.85     31.64 o 
  -5   5  13     1043.85     1014.78     30.60 o 
  -3   5  13      638.33      641.39     34.61 o 
  -1   5  13      363.69      408.93     25.90 o 
   1   5  13       13.43       22.01     19.84 o 
   3   5  13       20.24       15.47     22.49 o 
   5   5  13        8.07       -9.69     23.13 o 
   7   5  13        7.61        8.49     24.75 o 
 -26   6  13       10.06        3.25     22.66 o 
 -24   6  13       27.71       18.06     21.40 o 
 -22   6  13        0.66      -29.71     19.81 o 
 -20   6  13       39.04       21.27     27.57 o 
 -18   6  13        0.79       -5.45     17.95 o 
 -16   6  13      114.35      131.08     25.01 o 
 -14   6  13      320.73      380.86     24.94 o 
 -12   6  13      139.13      155.72     19.53 o 
 -10   6  13      329.63      365.87     35.51 o 
  -8   6  13        0.00      -30.12     20.08 o 
  -6   6  13      510.79      525.99     31.29 o 
  -4   6  13       81.62       83.69     20.52 o 
  -2   6  13        0.18      -22.70     18.85 o 
   0   6  13      127.43      147.56     22.08 o 
   2   6  13        1.19      -28.40     18.93 o 
   4   6  13       29.47       37.35     27.45 o 
   6   6  13        6.65       25.01     29.23 o 
 -25   7  13        1.15      -14.70     34.96 o 
 -23   7  13       26.55       47.68     20.63 o 
 -21   7  13        9.28       -8.91     19.77 o 
 -19   7  13      251.25      286.50     25.19 o 
 -17   7  13      191.42      250.01     24.75 o 
 -15   7  13      392.71      387.48     26.66 o 
 -13   7  13      288.96      282.23     23.10 o 
 -11   7  13      839.58      767.60     39.64 o 
  -9   7  13     2024.87     1890.87     53.29 o 
  -7   7  13      425.24      555.87     38.84 o 
  -5   7  13      553.68      556.92     35.22 o 
  -3   7  13      400.99      444.47     46.58 o 
  -1   7  13      175.34      167.16     25.98 o 
   1   7  13      131.56      147.38     35.40 o 
   3   7  13        0.07      -28.85     23.73 o 
   5   7  13       13.85       24.00     26.98 o 
 -24   8  13       40.42        4.84     22.97 o 
 -22   8  13       53.62       92.51     23.63 o 
 -20   8  13       29.58       -3.27     24.17 o 
 -18   8  13        6.18      -20.53     19.81 o 
 -16   8  13        0.01      -27.70     18.47 o 
 -14   8  13       91.60       87.68     33.00 o 
 -12   8  13       82.88       71.89     28.81 o 
 -10   8  13       27.24       16.14     26.63 o 
  -8   8  13      127.14      113.03     33.97 o 
  -6   8  13      421.27      441.32     37.41 o 
  -4   8  13        7.05       -7.17     24.99 o 
  -2   8  13       25.34      -16.87     26.63 o 
   0   8  13       73.12       41.81     24.51 o 
   2   8  13        3.72      -35.78     23.86 o 
   4   8  13        3.64       29.61     26.26 o 
 -21   9  13       11.52      -11.54     21.15 o 
 -19   9  13       64.70       65.19     23.38 o 
 -17   9  13        0.17        6.84     33.10 o 
 -15   9  13       55.39       36.74     32.38 o 
 -13   9  13      124.16      139.30     45.40 o 
 -11   9  13        1.04      -38.39     37.09 o 
  -9   9  13      128.83      104.60     33.99 o 
  -7   9  13      226.29      235.26     36.28 o 
  -5   9  13       36.79      -12.95     25.12 o 
  -3   9  13      111.09       95.78     29.53 o 
  -1   9  13       36.81       26.51     64.05 o 
   1   9  13        4.24      -18.06     25.06 o 
   3   9  13        3.66      -29.96     30.70 o 
 -20  10  13       28.44       32.07     27.36 o 
 -18  10  13        7.99      -18.26     32.46 o 
 -16  10  13        5.17      -48.47     32.75 o 
 -14  10  13       39.31       38.56     45.50 o 
 -12  10  13       12.60       -8.88     64.27 o 
 -10  10  13       16.32       17.56     28.18 o 
  -8  10  13       16.82       17.70     28.44 o 
  -6  10  13        5.32       -0.29     27.43 o 
  -4  10  13        0.02      -11.17     26.93 o 
  -2  10  13        0.04       10.98     28.14 o 
   0  10  13       53.94       26.31     24.78 o 
 -17  11  13       14.04      -34.07     35.46 o 
 -15  11  13       33.13       34.53     35.67 o 
 -13  11  13        0.15      -39.49     33.16 o 
 -11  11  13        3.58      -20.74     30.74 o 
  -9  11  13        4.60      -18.94     30.03 o 
  -7  11  13        6.37       26.24     39.47 o 
  -5  11  13       10.16      -18.29     28.64 o 
  -3  11  13       21.53      -15.25     46.69 o 
  -1  11  13        6.17       -3.01     30.95 o 
 -14  12  13       56.38       58.86     52.30 o 
 -12  12  13       10.10       -3.38     34.10 o 
 -10  12  13        0.74      -13.57     34.76 o 
  -8  12  13       10.06        4.13     31.13 o 
  -6  12  13       25.61       24.44     38.28 o 
  -4  12  13       62.40       -5.29     30.36 o 
 -28   0  14       18.26       21.35     31.70 o 
 -26   0  14       80.33       64.27     30.19 o 
 -24   0  14      131.83      145.57     39.47 o 
 -22   0  14       13.43       22.00     34.07 o 
 -20   0  14      255.32      256.42     37.96 o 
 -18   0  14      391.55      526.64     48.74 o 
 -16   0  14      805.28      774.99     33.18 o 
 -14   0  14      170.79      176.19     37.52 o 
 -12   0  14       84.76       89.59     23.84 o 
 -10   0  14       18.50       23.32     23.31 o 
  -8   0  14      211.37      266.42     36.45 o 
  -6   0  14       60.16       40.02     24.44 o 
  -4   0  14      603.67      564.44     45.18 o 
  -2   0  14      289.01      320.51     32.06 o 
   0   0  14       87.16      113.87     48.52 o 
   2   0  14      151.22      106.32     50.03 o 
   4   0  14       19.64       30.62     45.07 o 
   6   0  14       32.46       56.72     53.27 o 
 -27   1  14       13.38      -27.82     21.20 o 
 -25   1  14        2.47       -9.35     22.79 o 
 -23   1  14       31.42       29.74     18.25 o 
 -21   1  14       76.10       82.06     23.70 o 
 -19   1  14       59.60       51.74     25.51 o 
 -17   1  14      713.61      667.08     45.07 o 
 -15   1  14       27.35       24.07     15.66 o 
 -13   1  14      346.89      432.74     21.89 o 
 -11   1  14       58.46       81.81     14.36 o 
  -9   1  14      177.25      216.68     19.75 o 
  -7   1  14       76.07      131.70     18.92 o 
  -5   1  14      156.23      152.32     19.32 o 
  -3   1  14      471.28      569.89     26.39 o 
  -1   1  14        8.91       20.53     20.84 o 
   1   1  14        7.28       12.50     20.57 o 
   3   1  14      201.60      223.40     37.53 o 
   5   1  14      143.74      108.38     40.40 o 
   7   1  14       14.10       -7.24     38.34 o 
 -28   2  14       77.68       51.29     30.84 o 
 -26   2  14       99.88       56.82     25.66 o 
 -24   2  14        1.52      -28.95     22.63 o 
 -22   2  14       28.86        0.49     22.88 o 
 -20   2  14       75.87       53.66     34.29 o 
 -18   2  14        0.02        4.41     21.41 o 
 -16   2  14      188.58      249.38     26.04 o 
 -14   2  14       17.39       22.31     15.90 o 
 -12   2  14      813.55      632.08     20.61 o 
 -10   2  14      178.68      199.18     17.05 o 
  -8   2  14      228.99      219.10     16.85 o 
  -6   2  14       93.08       95.46     18.66 o 
  -4   2  14       72.29       53.30     22.07 o 
  -2   2  14      180.95      217.10     25.75 o 
   0   2  14        0.26       15.79     22.63 o 
   2   2  14        9.59      -13.33     22.47 o 
   4   2  14      202.16      181.31     50.25 o 
   6   2  14      105.12      123.24     41.05 o 
 -27   3  14       17.22       13.98     27.02 o 
 -25   3  14        4.24        4.41     23.70 o 
 -23   3  14       26.78        2.44     22.85 o 
 -21   3  14      134.52      187.28     26.66 o 
 -19   3  14        6.27      -18.63     21.30 o 
 -17   3  14      444.28      481.95     32.58 o 
 -15   3  14        0.28       -5.88     32.24 o 
 -13   3  14      102.27      120.09     17.78 o 
 -11   3  14      127.21      119.64     16.61 o 
  -9   3  14      724.81      616.65     20.36 o 
  -7   3  14      383.87      461.05     26.74 o 
  -5   3  14      705.36      645.84     32.40 o 
  -3   3  14       14.18       13.56     21.82 o 
  -1   3  14        0.34      -30.80     22.56 o 
   1   3  14       52.72       85.21     23.67 o 
   3   3  14       37.78        3.49     21.94 o 
   5   3  14       12.44       -0.47     34.15 o 
   7   3  14       22.59        0.84     37.05 o 
 -26   4  14        3.25      -10.30     22.85 o 
 -24   4  14        2.28      -36.15     24.32 o 
 -22   4  14       70.89       44.76     20.10 o 
 -20   4  14      462.19      466.57     28.80 o 
 -18   4  14      308.13      344.70     25.19 o 
 -16   4  14        0.54       -7.80     15.61 o 
 -14   4  14      135.44      164.53     21.46 o 
 -12   4  14     1076.98     1072.31     26.55 o 
 -10   4  14     1023.25      919.24     25.00 o 
  -8   4  14     1701.77     1524.58     33.49 o 
  -6   4  14     3284.79     2984.56     45.61 o 
  -4   4  14     1241.45     1097.13     30.60 o 
  -2   4  14       38.62        6.00     34.98 o 
   0   4  14      138.66      200.39     30.07 o 
   2   4  14       41.41       36.68     22.73 o 
   4   4  14        1.17      -33.10     22.06 o 
   6   4  14        6.54       -7.13     25.26 o 
 -27   5  14        0.40        4.62     22.47 o 
 -25   5  14       70.07       46.15     22.72 o 
 -23   5  14      145.51      105.00     53.38 o 
 -21   5  14      141.80      138.40     32.57 o 
 -19   5  14      790.38      792.42     30.55 o 
 -17   5  14      346.47      325.21     28.67 o 
 -15   5  14      681.22      668.87     27.81 o 
 -13   5  14      707.75      684.26     22.80 o 
 -11   5  14      739.18      652.01     29.13 o 
  -9   5  14      968.35      821.48     30.49 o 
  -7   5  14      456.28      626.32     28.25 o 
  -5   5  14      434.76      505.02     27.58 o 
  -3   5  14      430.47      454.81     34.02 o 
  -1   5  14        8.20       -4.92     21.99 o 
   1   5  14       70.67       38.60     24.00 o 
   3   5  14        0.20       -9.52     34.06 o 
   5   5  14        2.02        7.05     24.51 o 
 -26   6  14       22.08      -15.05     22.72 o 
 -24   6  14      214.67      229.33     28.54 o 
 -22   6  14      569.06      628.13     62.49 o 
 -20   6  14     1139.00      988.20     39.48 o 
 -18   6  14      428.63      433.28     33.21 o 
 -16   6  14      128.96      163.63     21.51 o 
 -14   6  14      877.58      834.97     29.19 o 
 -12   6  14      478.07      509.81     40.25 o 
 -10   6  14      276.98      343.97     35.60 o 
  -8   6  14       76.23       99.17     22.53 o 
  -6   6  14       43.76       17.49     22.13 o 
  -4   6  14      278.38      293.52     24.00 o 
  -2   6  14      230.73      337.54     26.47 o 
   0   6  14      135.93      125.40     23.15 o 
   2   6  14        6.39       11.50     23.01 o 
   4   6  14        7.36      -21.11     23.21 o 
 -25   7  14       29.89      -34.51     23.00 o 
 -23   7  14      169.26      142.42     25.20 o 
 -21   7  14      555.50      607.22     35.94 o 
 -19   7  14      351.96      380.41     31.84 o 
 -17   7  14        0.71       -0.70     32.49 o 
 -15   7  14       21.72       29.97     19.36 o 
 -13   7  14      188.31      273.72     34.82 o 
 -11   7  14       34.78       48.56     29.35 o 
  -9   7  14       31.85        6.88     26.60 o 
  -7   7  14      724.60      727.42     62.33 o 
  -5   7  14      621.85      613.65     41.95 o 
  -3   7  14      331.64      417.28     30.71 o 
  -1   7  14       81.26      102.05     24.02 o 
   1   7  14       32.44        9.98     23.72 o 
   3   7  14       60.60       65.34     28.57 o 
 -24   8  14        0.09      -41.77     33.21 o 
 -22   8  14       35.41       42.36     24.55 o 
 -20   8  14        1.19      -16.00     21.64 o 
 -18   8  14        4.69      -11.27     19.36 o 
 -16   8  14       30.33       16.10     39.68 o 
 -14   8  14        2.97       -3.68     27.60 o 
 -12   8  14       28.56       59.40     28.28 o 
 -10   8  14        7.17        9.65     28.28 o 
  -8   8  14       49.14       33.47     27.62 o 
  -6   8  14        0.05      -37.21     24.81 o 
  -4   8  14       67.72       67.25     29.68 o 
  -2   8  14       26.00       11.18     21.62 o 
   0   8  14       70.49       85.49     26.81 o 
   2   8  14       62.41       75.49     25.71 o 
 -21   9  14      105.31       81.75     25.56 o 
 -19   9  14       61.51       47.22     31.61 o 
 -17   9  14       68.08       32.44     33.40 o 
 -15   9  14       40.69       30.41     31.08 o 
 -13   9  14       89.16       80.53     31.09 o 
 -11   9  14      221.46      239.45     49.28 o 
  -9   9  14      272.46      274.70     36.34 o 
  -7   9  14       22.90       28.75     29.61 o 
  -5   9  14        3.24      -42.23     46.04 o 
  -3   9  14       23.82       -5.36     67.61 o 
  -1   9  14        0.05       -7.86     23.52 o 
   1   9  14        2.08        5.83     25.02 o 
 -20  10  14        6.13       -7.44     32.83 o 
 -18  10  14        3.19        6.72     31.40 o 
 -16  10  14        0.00      -17.98     33.85 o 
 -14  10  14       70.92       98.44     35.05 o 
 -12  10  14       29.33       15.26     32.31 o 
 -10  10  14        2.27      -20.54     30.27 o 
  -8  10  14        0.24      -16.35     29.27 o 
  -6  10  14        3.74        1.97     27.65 o 
  -4  10  14        3.43      -41.16     30.52 o 
  -2  10  14        3.52      -35.43     23.62 o 
 -17  11  14        2.37       13.43     36.92 o 
 -15  11  14        0.01      -44.78     34.51 o 
 -13  11  14       12.90        5.20     36.88 o 
 -11  11  14       52.13        9.14     30.88 o 
  -9  11  14       17.99      -21.66     29.90 o 
  -7  11  14        0.90      -21.68     29.98 o 
  -5  11  14        0.73        8.73     31.39 o 
  -3  11  14        0.02       20.54     30.11 o 
 -12  12  14        7.27       61.31     37.64 o 
 -10  12  14        0.07        5.72     34.47 o 
  -8  12  14        0.24        4.98     34.82 o 
 -27   1  15        5.63       14.51     24.07 o 
 -25   1  15       11.55        1.20     24.35 o 
 -23   1  15        6.50      -15.55     22.17 o 
 -21   1  15       81.04       54.58     24.13 o 
 -19   1  15      311.37      338.04     30.72 o 
 -17   1  15        3.30        2.83     22.75 o 
 -15   1  15      436.86      468.43     23.08 o 
 -13   1  15       47.62       52.03     17.26 o 
 -11   1  15      390.27      458.12     24.19 o 
  -9   1  15      236.66      305.04     21.92 o 
  -7   1  15        0.40      -20.89     16.56 o 
  -5   1  15      159.19      203.65     20.37 o 
  -3   1  15       28.11       18.73     22.19 o 
  -1   1  15      249.75      262.00     30.35 o 
   1   1  15       49.64       30.76     37.09 o 
   3   1  15       13.49      -33.64     36.50 o 
   5   1  15       87.96       51.32     39.80 o 
 -28   2  15        3.69       -5.80     19.22 o 
 -26   2  15       47.42        5.18     23.58 o 
 -24   2  15        0.43       -5.72     22.34 o 
 -22   2  15      289.41      323.88     25.21 o 
 -20   2  15        0.30       -5.99     23.60 o 
 -18   2  15       21.33       19.14     21.95 o 
 -16   2  15      126.46      136.46     22.42 o 
 -14   2  15       25.06       27.28     18.40 o 
 -12   2  15        7.50       -4.54     14.55 o 
 -10   2  15      391.22      438.43     24.41 o 
  -8   2  15      848.73      753.67     26.24 o 
  -6   2  15      278.41      311.61     28.33 o 
  -4   2  15       38.64       63.80     23.84 o 
  -2   2  15       47.29       46.81     22.56 o 
   0   2  15        7.18       25.95     22.17 o 
   2   2  15        1.74       -4.58     34.06 o 
   4   2  15        5.97      -23.96     35.18 o 
   6   2  15       23.63       -6.52     40.11 o 
 -27   3  15       80.40       53.62     31.81 o 
 -25   3  15      249.96      261.82     32.71 o 
 -23   3  15      127.48      106.01     26.48 o 
 -21   3  15       98.10       86.25     24.72 o 
 -19   3  15      150.00      149.18     29.33 o 
 -17   3  15        7.95       24.45     23.21 o 
 -15   3  15      195.76      204.70     22.93 o 
 -13   3  15      189.85      232.10     18.16 o 
 -11   3  15       83.23       49.23     16.17 o 
  -9   3  15      792.37      806.62     22.28 o 
  -7   3  15      187.07      239.46     27.71 o 
  -5   3  15      171.01      214.86     26.33 o 
  -3   3  15      279.15      358.57     29.20 o 
  -1   3  15       46.37       72.93     24.39 o 
   1   3  15       11.29       18.49     22.99 o 
   3   3  15       20.99       57.71     35.63 o 
   5   3  15        0.06       -2.65     37.10 o 
 -26   4  15       29.83       43.23     26.31 o 
 -24   4  15      257.26      249.00     30.60 o 
 -22   4  15      831.22      735.13     69.12 o 
 -20   4  15      205.25      200.43     27.67 o 
 -18   4  15        1.78      -16.49     20.94 o 
 -16   4  15       51.62       38.33     23.02 o 
 -14   4  15       33.29       34.69     16.15 o 
 -12   4  15        0.16       -9.67     15.21 o 
 -10   4  15      668.96      573.26     33.56 o 
  -8   4  15      778.50      722.76     27.01 o 
  -6   4  15      262.80      418.26     36.27 o 
  -4   4  15       66.20       47.06     23.58 o 
  -2   4  15      104.24       53.40     22.69 o 
   0   4  15        0.57      -22.90     21.94 o 
   2   4  15        0.15       -0.61     23.08 o 
   4   4  15       41.14       12.88     46.19 o 
 -25   5  15       76.56      107.73     24.84 o 
 -23   5  15      172.41      179.77     30.62 o 
 -21   5  15      270.61      224.81     33.10 o 
 -19   5  15        4.22      -21.42     20.85 o 
 -17   5  15       43.44       39.19     20.69 o 
 -15   5  15        1.32      -14.01     17.81 o 
 -13   5  15      127.15       94.30     20.14 o 
 -11   5  15       52.77       82.63     22.52 o 
  -9   5  15      113.48      130.73     21.02 o 
  -7   5  15       58.06       36.92     19.89 o 
  -5   5  15        6.16      -25.16     19.10 o 
  -3   5  15       69.33       60.63     25.31 o 
  -1   5  15        2.29      -30.62     20.42 o 
   1   5  15       33.85       42.67     21.95 o 
   3   5  15       13.99       34.21     25.73 o 
 -26   6  15        8.56      -16.04     23.60 o 
 -24   6  15        8.59       -9.06     26.32 o 
 -22   6  15        8.27        5.07     21.50 o 
 -20   6  15       14.92       45.58     24.02 o 
 -18   6  15       86.21       77.21     24.17 o 
 -16   6  15      348.29      465.15     27.82 o 
 -14   6  15      298.94      306.52     33.84 o 
 -12   6  15       16.18       11.11     29.44 o 
 -10   6  15      167.45      207.49     25.23 o 
  -8   6  15       88.87       78.36     23.09 o 
  -6   6  15       13.69       -1.45     21.51 o 
  -4   6  15       34.94       30.11     20.21 o 
  -2   6  15       47.66       20.19     24.65 o 
   0   6  15        0.44      -33.25     22.17 o 
   2   6  15        0.92      -30.41     23.22 o 
 -25   7  15       44.75       19.14     92.63 o 
 -23   7  15      287.27      291.27     32.77 o 
 -21   7  15      250.93      244.68     30.80 o 
 -19   7  15        0.59       -9.45     21.19 o 
 -17   7  15        0.21      -16.27     18.14 o 
 -15   7  15      308.21      323.06     50.03 o 
 -13   7  15       81.58      114.08     29.81 o 
 -11   7  15      260.79      264.64     33.82 o 
  -9   7  15     1367.05     1164.94     48.95 o 
  -7   7  15      920.76      878.59     42.31 o 
  -5   7  15      246.75      256.83     28.77 o 
  -3   7  15      298.23      377.57     30.98 o 
  -1   7  15       73.83        6.78     52.51 o 
   1   7  15       14.90       -9.67     54.24 o 
 -22   8  15       23.36       45.99     25.94 o 
 -20   8  15       47.69       46.41     22.80 o 
 -18   8  15       53.55       95.87     36.23 o 
 -16   8  15       32.05       47.11     32.26 o 
 -14   8  15       67.55       55.44     30.91 o 
 -12   8  15        2.27      -10.16     28.27 o 
 -10   8  15       37.48        9.42     28.82 o 
  -8   8  15        3.36      -41.51     28.43 o 
  -6   8  15      135.48      129.44     30.57 o 
  -4   8  15      133.37       87.99     24.08 o 
  -2   8  15       91.00       69.91     26.47 o 
   0   8  15       41.71       55.76     25.85 o 
 -21   9  15        0.66      -21.41     30.79 o 
 -19   9  15        4.03       18.87     31.70 o 
 -17   9  15      132.70       70.26     35.19 o 
 -15   9  15        1.97       21.12     32.02 o 
 -13   9  15       30.90      -36.92     30.48 o 
 -11   9  15       44.43       13.64     28.65 o 
  -9   9  15       82.53      109.78     32.47 o 
  -7   9  15       27.01       28.40     30.80 o 
  -5   9  15       20.13       -0.66     40.54 o 
  -3   9  15       21.67       12.64     25.50 o 
  -1   9  15        0.53       18.07     26.57 o 
 -20  10  15       67.42       38.31     37.41 o 
 -18  10  15        9.10       30.33     36.08 o 
 -16  10  15        1.40      -11.36     35.07 o 
 -14  10  15        7.38      -37.81     35.48 o 
 -12  10  15       22.85       58.73     33.32 o 
 -10  10  15       20.07       -7.87     36.34 o 
  -8  10  15       18.19        0.69     31.39 o 
  -6  10  15        0.10      -27.29     28.44 o 
  -4  10  15       14.29      -41.83     27.88 o 
 -15  11  15        2.74      -41.12     33.46 o 
 -13  11  15        8.51      -32.58     41.84 o 
 -11  11  15       17.14       10.13     33.49 o 
  -9  11  15        1.30      -40.26     52.62 o 
  -7  11  15       13.81      -24.14     28.03 o 
 -28   0  16       15.51       20.06     29.33 o 
 -26   0  16        4.85       25.66     31.70 o 
 -24   0  16       22.44      -17.25     34.94 o 
 -22   0  16      221.25      215.23     42.05 o 
 -20   0  16      598.85      553.60     51.97 o 
 -18   0  16      115.49       41.84     31.49 o 
 -16   0  16      586.59      534.15     33.32 o 
 -14   0  16      203.58      147.04     27.91 o 
 -12   0  16      305.35      353.81     31.69 o 
 -10   0  16        1.20       16.80     25.45 o 
  -8   0  16        4.74      -31.03     23.68 o 
  -6   0  16       16.80       28.76     32.56 o 
  -4   0  16      221.34      197.54     51.33 o 
  -2   0  16      429.72      539.36     63.19 o 
   0   0  16       26.08       -3.67     48.09 o 
   2   0  16       13.09      -33.00     49.39 o 
   4   0  16       46.83       37.31     55.86 o 
 -27   1  16        1.34      -10.88     20.84 o 
 -25   1  16        0.36      -27.10     18.07 o 
 -23   1  16        5.47       -7.20     33.75 o 
 -21   1  16        0.76      -17.96     22.62 o 
 -19   1  16      128.06      101.07     25.31 o 
 -17   1  16       65.72       40.80     31.61 o 
 -15   1  16      154.99      114.38     19.08 o 
 -13   1  16        0.06        1.72     17.06 o 
 -11   1  16        0.04       10.45     17.21 o 
  -9   1  16       48.85       32.86     18.16 o 
  -7   1  16        2.56       14.03     18.05 o 
  -5   1  16       96.76      103.75     24.30 o 
  -3   1  16       63.72       73.34     24.59 o 
  -1   1  16       90.21       53.64     34.36 o 
   1   1  16       14.02       14.72     33.68 o 
   3   1  16        1.03      -54.45     36.30 o 
 -28   2  16       10.42       -3.81     26.35 o 
 -26   2  16       68.59       77.24     31.81 o 
 -24   2  16      301.85      322.90     31.44 o 
 -22   2  16        2.17        4.58     21.95 o 
 -20   2  16      321.90      343.01     32.35 o 
 -18   2  16       38.95       38.61     28.14 o 
 -16   2  16        6.21      -15.09     24.60 o 
 -14   2  16      243.16      282.87     19.51 o 
 -12   2  16      122.10      126.52     18.78 o 
 -10   2  16       24.65       24.32     18.25 o 
  -8   2  16      665.03      627.00     34.21 o 
  -6   2  16       42.58       25.25     22.22 o 
  -4   2  16       43.87       55.04     24.61 o 
  -2   2  16        0.62      -34.47     22.98 o 
   0   2  16        4.17       20.51     34.08 o 
   2   2  16       33.63       24.53     37.18 o 
   4   2  16        7.73      -18.25     36.66 o 
 -27   3  16        0.38       -7.07     26.20 o 
 -25   3  16        0.37      -29.42     22.41 o 
 -23   3  16       98.38      114.49     25.81 o 
 -21   3  16       26.70       26.60     19.15 o 
 -19   3  16      125.65      168.22     30.30 o 
 -17   3  16      683.38      641.38     28.13 o 
 -15   3  16      181.33      175.05     20.87 o 
 -13   3  16      119.91      116.61     17.37 o 
 -11   3  16       37.61       80.62     18.10 o 
  -9   3  16      175.15      204.05     28.32 o 
  -7   3  16      265.68      286.86     35.90 o 
  -5   3  16       27.41       26.79     24.04 o 
  -3   3  16       42.65       41.14     25.56 o 
  -1   3  16        1.56        4.67     31.48 o 
   1   3  16        0.56       -7.49     30.16 o 
   3   3  16        0.21       11.25     36.29 o 
 -26   4  16        0.02        9.01     24.08 o 
 -24   4  16       36.36       28.75     25.93 o 
 -22   4  16      167.17      145.22     24.76 o 
 -20   4  16       98.92       70.48     29.98 o 
 -18   4  16        4.27      -11.21     16.87 o 
 -16   4  16       28.22       48.58     20.66 o 
 -14   4  16        0.69      -22.13     14.76 o 
 -12   4  16      143.30      172.37     23.72 o 
 -10   4  16       79.28       76.27     21.05 o 
  -8   4  16      107.76      169.81     28.59 o 
  -6   4  16       95.01      113.38     31.55 o 
  -4   4  16        3.73       -8.67     23.16 o 
  -2   4  16       25.89        6.88     36.10 o 
   0   4  16      239.62      286.94     30.80 o 
   2   4  16       69.30       66.97     28.69 o 
 -25   5  16        7.46      -21.61     26.68 o 
 -23   5  16        2.99       19.71     25.47 o 
 -21   5  16      127.77      142.56     28.32 o 
 -19   5  16       77.63       68.21     22.90 o 
 -17   5  16        0.56       -6.55     17.53 o 
 -15   5  16      284.45      277.75     24.03 o 
 -13   5  16       58.09       86.01     29.74 o 
 -11   5  16      330.92      384.25     26.06 o 
  -9   5  16      384.14      412.22     26.27 o 
  -7   5  16        9.32      -13.07     23.71 o 
  -5   5  16       48.02       29.07     25.33 o 
  -3   5  16        9.18        1.76     23.92 o 
  -1   5  16       84.64      106.39     25.21 o 
   1   5  16       19.26       13.30     45.78 o 
 -24   6  16        3.00      -35.88     23.92 o 
 -22   6  16       32.18       20.60     25.27 o 
 -20   6  16       54.65      111.73     25.93 o 
 -18   6  16       58.31       71.43     20.68 o 
 -16   6  16      204.07      275.50     41.62 o 
 -14   6  16      408.52      478.51     39.58 o 
 -12   6  16       68.94       55.86     22.04 o 
 -10   6  16      160.98      163.76     26.18 o 
  -8   6  16       18.05       17.04     34.18 o 
  -6   6  16       53.18       41.78     23.06 o 
  -4   6  16       13.63       10.61     24.77 o 
  -2   6  16       16.87       -3.53     24.11 o 
   0   6  16        3.55      -23.23     23.54 o 
   2   6  16        6.85      -32.90     24.66 o 
 -23   7  16        0.08      -33.66     23.43 o 
 -21   7  16       12.87      -18.92     24.02 o 
 -19   7  16        0.11       22.92     21.00 o 
 -17   7  16        7.23       -5.76     33.64 o 
 -15   7  16       30.02       54.69     55.42 o 
 -13   7  16       59.66       -3.41     28.19 o 
 -11   7  16        6.43      -41.39     27.60 o 
  -9   7  16      100.98       72.99     31.15 o 
  -7   7  16       26.88       21.05     23.77 o 
  -5   7  16        6.95      -11.65     28.11 o 
  -3   7  16        2.86        0.54     29.79 o 
  -1   7  16       12.75        9.93     37.52 o 
 -22   8  16      113.37      124.69     24.55 o 
 -20   8  16       75.65       29.74     30.58 o 
 -18   8  16       88.60       75.82     34.76 o 
 -16   8  16       11.42       14.65     32.39 o 
 -14   8  16       91.20      109.05     33.13 o 
 -12   8  16       34.67       18.65     28.29 o 
 -10   8  16        6.32      -31.68     27.30 o 
  -8   8  16        6.04      -12.94     27.80 o 
  -6   8  16       23.78       50.08     25.97 o 
  -4   8  16       11.18       28.13     25.30 o 
  -2   8  16       11.44      -31.94     30.20 o 
 -21   9  16       11.35       61.51     51.97 o 
 -19   9  16       62.57       57.38     35.89 o 
 -17   9  16        0.90      -20.70     35.58 o 
 -15   9  16       63.86       70.91     32.90 o 
 -13   9  16      145.61      100.95     33.33 o 
 -11   9  16       18.80        3.55     27.60 o 
  -9   9  16       82.59       46.12     53.38 o 
  -7   9  16       98.24      117.76     33.06 o 
  -5   9  16        3.20      -12.74     26.94 o 
  -3   9  16       58.24       -4.10     27.74 o 
 -18  10  16       11.19       10.94     36.67 o 
 -16  10  16       10.70       14.51     32.61 o 
 -14  10  16        5.33       10.32     29.76 o 
 -12  10  16        0.25      -13.94     63.62 o 
 -10  10  16        1.81      -19.94     28.97 o 
  -8  10  16        5.44       33.24     33.54 o 
  -6  10  16       17.96       -1.27     29.04 o 
 -27   1  17        0.23      -19.79     22.32 o 
 -25   1  17      102.02       60.36     26.28 o 
 -23   1  17       89.27       52.63     31.59 o 
 -21   1  17        3.61        1.85     24.78 o 
 -19   1  17       10.63       -1.01     48.09 o 
 -17   1  17       36.92       36.24     20.33 o 
 -15   1  17       84.74       81.18     18.34 o 
 -13   1  17        5.57       12.14     17.84 o 
 -11   1  17      106.38      100.15     20.73 o 
  -9   1  17       10.67        2.39     18.65 o 
  -7   1  17      111.95      166.05     34.61 o 
  -5   1  17       61.10       49.22     24.59 o 
  -3   1  17        9.81       -1.40     52.51 o 
  -1   1  17        1.66      -49.64     33.09 o 
   1   1  17       18.44       33.12     38.49 o 
 -26   2  17        7.70       19.56     25.13 o 
 -24   2  17       72.63       55.26     18.82 o 
 -22   2  17      414.07      446.00     38.82 o 
 -20   2  17      126.96      122.98     36.99 o 
 -18   2  17      105.48      102.88     25.38 o 
 -16   2  17       80.57       78.53     21.31 o 
 -14   2  17       94.33      108.44     19.74 o 
 -12   2  17        0.78      -26.52     17.68 o 
 -10   2  17       29.36        1.54     22.75 o 
  -8   2  17       68.21       82.69     24.70 o 
  -6   2  17       38.64       36.02     24.24 o 
  -4   2  17      168.15      213.69     29.65 o 
  -2   2  17       40.88        3.40     36.01 o 
   0   2  17        0.16      -49.41     32.94 o 
   2   2  17        0.41        1.93     37.13 o 
 -27   3  17       61.34       52.45     27.26 o 
 -25   3  17      156.46      137.26     27.83 o 
 -23   3  17      204.52      215.86     41.84 o 
 -21   3  17        3.10      -13.32     24.31 o 
 -19   3  17        1.51      -20.48     22.64 o 
 -17   3  17        6.89       -9.26     19.07 o 
 -15   3  17       87.74       96.85     19.68 o 
 -13   3  17      122.75       70.38     19.77 o 
 -11   3  17      172.79      212.64     37.01 o 
  -9   3  17      216.86      258.69     29.20 o 
  -7   3  17      260.53      353.54     31.35 o 
  -5   3  17      234.94      201.37     29.54 o 
  -3   3  17       61.85       38.26     26.28 o 
  -1   3  17       21.42       -9.56     25.94 o 
   1   3  17       64.29       39.30     36.88 o 
 -26   4  17       16.26       20.59     26.22 o 
 -24   4  17       18.46      -34.04     22.69 o 
 -22   4  17       39.64       32.35     22.37 o 
 -20   4  17       86.55       57.25     25.20 o 
 -18   4  17      309.36      387.54     27.83 o 
 -16   4  17       35.90       54.99     18.06 o 
 -14   4  17       60.87       39.82     20.86 o 
 -12   4  17       19.74        3.03     23.14 o 
 -10   4  17      603.75      604.23     35.16 o 
  -8   4  17      992.80      765.19     34.91 o 
  -6   4  17      427.81      427.27     34.58 o 
  -4   4  17       50.11       15.65     23.80 o 
  -2   4  17       34.22       18.20     25.75 o 
   0   4  17       34.78       57.04     26.45 o 
 -25   5  17       50.97       15.80     30.84 o 
 -23   5  17       24.30       21.99     23.81 o 
 -21   5  17        4.78       -1.28     21.86 o 
 -19   5  17       14.58        2.81     19.88 o 
 -17   5  17        4.89       -1.74     18.41 o 
 -15   5  17       36.42       -0.48     26.43 o 
 -13   5  17      198.72      295.29     24.88 o 
 -11   5  17      131.50      141.08     26.54 o 
  -9   5  17      716.38      731.16     54.93 o 
  -7   5  17      145.96      183.74     29.79 o 
  -5   5  17       23.65        8.86     23.74 o 
  -3   5  17        2.31      -33.39     23.83 o 
  -1   5  17        1.60      -41.93     28.65 o 
   1   5  17        1.66        6.76     25.75 o 
 -24   6  17        8.66        1.79     24.12 o 
 -22   6  17        6.03        6.03     25.00 o 
 -20   6  17        6.14      -12.64     20.33 o 
 -18   6  17       67.20      100.73     30.57 o 
 -16   6  17        9.29      -21.96     27.36 o 
 -14   6  17        8.01      -36.50     28.06 o 
 -12   6  17       29.76       55.97     21.41 o 
 -10   6  17      453.93      453.41     28.78 o 
  -8   6  17      239.39      299.42     31.13 o 
  -6   6  17       48.61       58.23     27.04 o 
  -4   6  17       17.34       11.34     36.77 o 
  -2   6  17        3.47      -24.13     23.84 o 
   0   6  17       21.93       15.48     26.88 o 
 -23   7  17       12.59       -3.32     24.52 o 
 -21   7  17       28.31       27.80     20.61 o 
 -19   7  17      129.85      104.56     70.95 o 
 -17   7  17      334.37      345.33     39.02 o 
 -15   7  17      134.55      156.90     35.41 o 
 -13   7  17      110.44      162.60     32.68 o 
 -11   7  17       36.20        3.51     27.60 o 
  -9   7  17      147.94      185.48     28.18 o 
  -7   7  17      156.30      148.58     37.21 o 
  -5   7  17       61.14       31.14     25.27 o 
  -3   7  17       29.06       35.88     33.14 o 
 -22   8  17       13.58      -31.16     27.08 o 
 -20   8  17       16.41        3.03     29.97 o 
 -18   8  17        2.71       -8.45     33.59 o 
 -16   8  17       43.46       56.88     35.90 o 
 -14   8  17        3.87       -9.32     32.24 o 
 -12   8  17       22.77       61.78     30.93 o 
 -10   8  17        0.48      -27.34     28.34 o 
  -8   8  17        4.10      -14.99     24.97 o 
  -6   8  17      109.96       77.62     36.31 o 
  -4   8  17      100.22      164.17     38.43 o 
 -19   9  17       11.74        1.47     33.46 o 
 -17   9  17       51.96       37.05     33.92 o 
 -15   9  17       14.16      -47.23     31.49 o 
 -13   9  17       23.35        8.72     36.55 o 
 -11   9  17       22.55      -31.65     47.01 o 
  -9   9  17       67.15       62.74     31.23 o 
  -7   9  17      181.67      172.38     30.45 o 
  -5   9  17      136.90      126.01     30.26 o 
 -16  10  17        0.89       -8.88     31.35 o 
 -14  10  17        0.10      -25.03     32.97 o 
 -12  10  17        6.46       11.11     32.23 o 
 -10  10  17        0.38      -26.16     32.02 o 
 -26   0  18        5.50       -2.59     38.60 o 
 -24   0  18       13.76       -2.37     36.45 o 
 -22   0  18      355.83      409.32     50.90 o 
 -20   0  18      332.07      386.24     49.82 o 
 -18   0  18      147.98      259.22     42.92 o 
 -16   0  18       50.85       32.10     25.94 o 
 -14   0  18      308.21      343.13     33.95 o 
 -12   0  18      384.21      427.89     36.79 o 
 -10   0  18       47.45       17.25     46.15 o 
  -8   0  18       60.18       51.23     28.14 o 
  -6   0  18        0.16      -29.33     40.33 o 
  -4   0  18       44.27       21.57     47.66 o 
  -2   0  18        0.66      -25.45     46.58 o 
   0   0  18       56.99       37.31     55.64 o 
 -27   1  18        5.81      -30.82     25.23 o 
 -25   1  18        0.14      -25.86     50.57 o 
 -23   1  18        0.04      -25.26     26.38 o 
 -21   1  18       50.00       49.20     27.10 o 
 -19   1  18        1.44      -26.52     29.11 o 
 -17   1  18       26.80       -6.68     18.49 o 
 -15   1  18       46.37       31.86     18.41 o 
 -13   1  18       93.76       83.57     19.60 o 
 -11   1  18      151.91      138.68     21.19 o 
  -9   1  18        0.58        6.64     22.36 o 
  -7   1  18        0.00      -17.41     23.41 o 
  -5   1  18        1.61      -29.06     30.93 o 
  -3   1  18       34.71       18.22     35.29 o 
  -1   1  18       75.86       21.68     35.70 o 
   1   1  18       15.94       11.48     40.79 o 
 -26   2  18       68.54       32.94     23.69 o 
 -24   2  18      165.14      176.91     32.16 o 
 -22   2  18       26.39       -9.47     25.77 o 
 -20   2  18       34.54       28.25     24.69 o 
 -18   2  18        4.09      -11.03     25.88 o 
 -16   2  18        7.35        1.17     20.89 o 
 -14   2  18       28.08       57.91     22.81 o 
 -12   2  18        0.00       25.13     22.39 o 
 -10   2  18        0.34       25.71     38.52 o 
  -8   2  18       40.39       17.97     23.22 o 
  -6   2  18       48.69       42.44     25.27 o 
  -4   2  18        2.21       -6.95     32.88 o 
  -2   2  18       53.79       39.75     31.55 o 
   0   2  18        8.97      -40.71     36.25 o 
 -27   3  18        3.83      -10.92     25.37 o 
 -25   3  18        5.49        3.91     54.35 o 
 -23   3  18        5.37       31.90     23.82 o 
 -21   3  18        1.78      -13.37     32.78 o 
 -19   3  18        4.20       13.49     29.87 o 
 -17   3  18        6.27       -5.18     19.90 o 
 -15   3  18       77.26       76.15     19.45 o 
 -13   3  18       19.79       13.04     24.24 o 
 -11   3  18        3.36        2.81     23.57 o 
  -9   3  18       29.04       41.89     25.62 o 
  -7   3  18       76.36       52.06     30.32 o 
  -5   3  18        3.15       -6.62     26.03 o 
  -3   3  18       10.68        3.15     26.19 o 
  -1   3  18        0.34      -12.96     64.16 o 
 -26   4  18       60.81       39.15     24.66 o 
 -24   4  18      255.41      225.58     29.84 o 
 -22   4  18      173.40      132.83     26.25 o 
 -20   4  18        9.49       -0.31     22.60 o 
 -18   4  18       15.40       -8.26     18.49 o 
 -16   4  18      446.80      525.60     32.78 o 
 -14   4  18      330.78      347.00     30.22 o 
 -12   4  18      268.79      290.64     29.90 o 
 -10   4  18      956.33      872.20     36.39 o 
  -8   4  18      736.01      756.97     40.87 o 
  -6   4  18       46.10       60.82     26.59 o 
  -4   4  18        0.04      -34.00     24.97 o 
  -2   4  18        2.92       -8.81     25.95 o 
 -25   5  18      187.83      151.27     38.93 o 
 -23   5  18      120.48       69.52     26.13 o 
 -21   5  18      126.81      141.73     26.77 o 
 -19   5  18      249.65      213.02     22.97 o 
 -17   5  18      299.53      350.27     30.68 o 
 -15   5  18      128.19      130.63     27.47 o 
 -13   5  18      202.07      184.76     27.24 o 
 -11   5  18       52.31       50.48     28.41 o 
  -9   5  18        1.60       -7.36     24.87 o 
  -7   5  18       69.48       79.32     27.36 o 
  -5   5  18       69.62       43.53     27.08 o 
  -3   5  18       63.56       77.02     29.13 o 
  -1   5  18        1.22      -39.63     40.63 o 
 -24   6  18      194.01      165.80     29.60 o 
 -22   6  18      167.38      232.54     30.03 o 
 -20   6  18      121.14      137.96     30.87 o 
 -18   6  18      253.41      356.51     37.11 o 
 -16   6  18       40.70       29.00     43.78 o 
 -14   6  18       24.65       42.08     23.87 o 
 -12   6  18       29.97       51.70     24.15 o 
 -10   6  18        0.00        4.57     23.86 o 
  -8   6  18        7.77       -8.83     25.40 o 
  -6   6  18       15.12       31.93     27.51 o 
  -4   6  18       33.45      -11.37     25.33 o 
 -23   7  18      115.71       85.58     24.45 o 
 -21   7  18        3.06      -35.82     29.56 o 
 -19   7  18        0.14      -45.18     30.12 o 
 -17   7  18       66.88       68.82     31.78 o 
 -15   7  18       51.47       48.95     32.02 o 
 -13   7  18       14.34      -19.61     28.00 o 
 -11   7  18      170.42      130.47     27.49 o 
  -9   7  18      595.24      714.86     49.91 o 
  -7   7  18      426.84      541.02     39.18 o 
  -5   7  18       46.96       66.52     27.82 o 
 -20   8  18        0.78      -21.47     30.15 o 
 -18   8  18        0.07        8.99     33.93 o 
 -16   8  18       29.06      -24.26     30.64 o 
 -14   8  18       14.11      -40.78     50.57 o 
 -12   8  18        2.13       -3.34     29.62 o 
 -10   8  18       18.86       32.37     25.82 o 
  -8   8  18       85.91      154.17     82.92 o 
  -6   8  18       77.81      103.82     38.07 o 
 -17   9  18        6.93        3.74     35.73 o 
 -15   9  18       31.88       32.19     31.66 o 
 -13   9  18       10.27        1.22     29.32 o 
 -11   9  18        6.87      -15.36     31.56 o 
  -9   9  18        1.74       -2.83     25.70 o 
 -27   1  19        0.80       -1.36     28.25 o 
 -25   1  19      108.12       27.43     29.04 o 
 -23   1  19      123.33      160.68     51.76 o 
 -21   1  19       10.87       -8.97     26.60 o 
 -19   1  19        3.07        1.20     25.16 o 
 -17   1  19        0.47      -24.71     20.64 o 
 -15   1  19        0.49        6.35     18.85 o 
 -13   1  19       20.13       33.93     19.57 o 
 -11   1  19        7.88        8.45     22.78 o 
  -9   1  19        5.47      -42.79     28.53 o 
  -7   1  19       38.37       35.57     33.53 o 
  -5   1  19       27.28      -16.59     33.16 o 
  -3   1  19       59.01       51.11     38.14 o 
 -26   2  19        0.23      -42.05     28.04 o 
 -24   2  19        0.37      -19.04     26.98 o 
 -22   2  19       19.77      -10.19     26.59 o 
 -20   2  19       21.19        7.62     25.14 o 
 -18   2  19       14.08       15.10     22.52 o 
 -16   2  19       58.93       79.01     23.32 o 
 -14   2  19      547.92      628.33     32.75 o 
 -12   2  19      275.73      324.28     38.67 o 
 -10   2  19       32.72       15.67     25.33 o 
  -8   2  19       48.93       65.11     26.94 o 
  -6   2  19       50.88       29.27     26.66 o 
  -4   2  19        2.48      -18.60     35.62 o 
  -2   2  19        6.05      -55.20     36.80 o 
 -25   3  19       19.98        3.50     23.15 o 
 -23   3  19       71.88       17.99     27.63 o 
 -21   3  19       31.85       18.16     26.71 o 
 -19   3  19        4.82       -6.97     25.42 o 
 -17   3  19        0.12      -19.95     21.36 o 
 -15   3  19       11.35        8.56     24.23 o 
 -13   3  19       59.88       24.63     26.14 o 
 -11   3  19        0.03      -30.35     42.43 o 
  -9   3  19      137.32      170.91     28.51 o 
  -7   3  19       70.07       56.42     27.09 o 
  -5   3  19        4.18      -29.24     25.61 o 
  -3   3  19        0.76      -12.95     35.34 o 
 -24   4  19        1.75      -20.98     42.05 o 
 -22   4  19        0.02        7.76     21.38 o 
 -20   4  19        4.38        2.42     21.83 o 
 -18   4  19       12.76       46.86     29.38 o 
 -16   4  19        4.41       14.08     32.63 o 
 -14   4  19       95.28       90.30     27.51 o 
 -12   4  19       97.41       98.62     27.45 o 
 -10   4  19       96.25      127.49     28.96 o 
  -8   4  19        0.48      -22.79     25.34 o 
  -6   4  19       31.69       56.06     27.91 o 
  -4   4  19       20.89      -25.28     27.46 o 
 -23   5  19       11.96      -31.40     29.33 o 
 -21   5  19        2.47      -21.14     19.48 o 
 -19   5  19        1.11       -3.30     22.00 o 
 -17   5  19        1.54        6.40     28.82 o 
 -15   5  19        1.60      -18.05     29.88 o 
 -13   5  19        3.39      -44.66     29.77 o 
 -11   5  19       13.44       28.75     27.32 o 
  -9   5  19       42.36       45.57     26.90 o 
  -7   5  19      114.39      131.61     53.34 o 
  -5   5  19       32.30       60.69     28.87 o 
 -22   6  19       60.04       68.63     45.50 o 
 -20   6  19      198.36      206.58     35.15 o 
 -18   6  19      161.95      165.07     34.69 o 
 -16   6  19       27.60       20.32     26.60 o 
 -14   6  19       85.11      138.46     36.23 o 
 -12   6  19       71.24       91.37     26.87 o 
 -10   6  19       49.65       64.15     26.92 o 
  -8   6  19       70.90       46.07     28.65 o 
  -6   6  19        0.00      -13.03     27.22 o 
 -21   7  19       46.46       35.69     30.13 o 
 -19   7  19       42.26       19.73     32.90 o 
 -17   7  19       42.02       18.16     32.28 o 
 -15   7  19       54.39       75.95     25.29 o 
 -13   7  19      220.33      221.46     39.74 o 
 -11   7  19       86.86       43.37     34.95 o 
  -9   7  19       35.99       77.95     32.91 o 
  -7   7  19       11.55      -12.94     30.46 o 
 -18   8  19        4.38       -1.36     34.29 o 
 -16   8  19        0.72        3.79     33.77 o 
 -14   8  19       23.77       28.84     35.28 o 
 -12   8  19        4.43       14.75     34.08 o 
 -10   8  19       14.29       27.47     36.45 o 
 -26   0  20      311.65      312.06     49.17 o 
 -24   0  20      556.62      582.71     59.09 o 
 -22   0  20      388.64      491.92     56.50 o 
 -20   0  20      137.95      133.92     43.56 o 
 -18   0  20       62.55        7.98     36.88 o 
 -16   0  20      103.71      108.34     32.71 o 
 -14   0  20      381.90      487.63     39.04 o 
 -12   0  20      203.29      207.85     33.75 o 
 -10   0  20        2.60       28.90     45.07 o 
  -8   0  20       98.18      127.45     50.90 o 
  -6   0  20      109.89       87.99     53.48 o 
  -4   0  20        4.22      -57.37     51.11 o 
 -25   1  20        6.47       -0.16     26.74 o 
 -23   1  20       31.35       20.55     29.65 o 
 -21   1  20       97.52       65.12     29.62 o 
 -19   1  20       31.48       -3.30     26.01 o 
 -17   1  20        1.42      -32.96     21.97 o 
 -15   1  20        1.70        6.18     18.86 o 
 -13   1  20       24.62       33.88     26.76 o 
 -11   1  20       29.68      -24.27     24.60 o 
  -9   1  20       25.26      -19.65     41.84 o 
  -7   1  20       17.22        3.07     34.23 o 
  -5   1  20       10.80       14.46     35.30 o 
 -26   2  20        0.00      -12.97     43.24 o 
 -24   2  20       38.83      -17.57     28.03 o 
 -22   2  20        9.29      -26.32     26.15 o 
 -20   2  20        0.02      -16.01     25.94 o 
 -18   2  20       14.69        9.35     22.14 o 
 -16   2  20       21.03       11.48     23.06 o 
 -14   2  20      320.19      387.22     33.66 o 
 -12   2  20      517.84      562.16     36.79 o 
 -10   2  20       96.03       38.02     27.72 o 
  -8   2  20        0.62      -11.23     26.98 o 
  -6   2  20        1.95      -44.21     35.37 o 
  -4   2  20       39.91      -55.77     37.18 o 
 -25   3  20        4.10      -13.20     20.95 o 
 -23   3  20       29.21        4.51     27.08 o 
 -21   3  20       13.05      -20.89     26.90 o 
 -19   3  20        3.82      -38.15     25.43 o 
 -17   3  20        2.19       61.09     76.34 o 
 -15   3  20      109.16      111.21     27.23 o 
 -13   3  20      109.05       60.90     25.73 o 
 -11   3  20       58.38       60.39     27.25 o 
  -9   3  20        0.82       -4.70     26.97 o 
  -7   3  20       11.76        6.57     27.54 o 
  -5   3  20       29.00       16.93     36.90 o 
 -24   4  20        8.01      -10.07     21.72 o 
 -22   4  20       20.49        1.55     31.05 o 
 -20   4  20        1.00      -25.88     41.62 o 
 -18   4  20        0.13      -15.78     27.77 o 
 -16   4  20      126.95       84.31     35.48 o 
 -14   4  20       48.20       22.53     26.95 o 
 -12   4  20        5.63       27.12     29.32 o 
 -10   4  20       23.78       24.70     27.67 o 
  -8   4  20       46.55       34.82     27.13 o 
  -6   4  20       42.84        7.13     31.46 o 
 -23   5  20       20.48       19.62     20.46 o 
 -21   5  20      247.34      225.79     52.19 o 
 -19   5  20      421.07      332.38     43.99 o 
 -17   5  20      275.71      343.63     41.88 o 
 -15   5  20      116.25      142.57     37.88 o 
 -13   5  20      146.35      105.29     29.76 o 
 -11   5  20       65.51       27.53     28.75 o 
  -9   5  20        0.15      -25.85     27.61 o 
  -7   5  20        0.81      -29.42     26.76 o 
 -22   6  20      107.01      151.66     33.03 o 
 -20   6  20      373.64      387.57     33.05 o 
 -18   6  20      435.50      516.12     46.88 o 
 -16   6  20       97.22       90.85     35.45 o 
 -14   6  20      125.09      156.57     38.16 o 
 -12   6  20      131.18      162.00     31.45 o 
 -10   6  20       29.89       62.70     30.22 o 
  -8   6  20        1.30       -9.81     27.64 o 
 -19   7  20       20.44       17.19     34.22 o 
 -17   7  20       13.93      -11.89     31.36 o 
 -15   7  20        2.18       32.13     33.82 o 
 -13   7  20        6.05      -35.15     35.28 o 
 -11   7  20        6.80       -9.85     35.49 o 
 -25   1  21       22.23       21.12     30.88 o 
 -23   1  21      116.19      166.03     33.43 o 
 -21   1  21       54.48       41.06     29.62 o 
 -19   1  21       13.78      -39.69     26.46 o 
 -17   1  21       77.04       76.01     25.04 o 
 -15   1  21       31.68       49.91     26.57 o 
 -13   1  21        0.50      -23.46     25.44 o 
 -11   1  21        7.32      -32.13     74.19 o 
  -9   1  21        5.39      -27.75     34.05 o 
  -7   1  21        1.69      -51.57     34.38 o 
 -24   2  21       72.77       87.30     31.53 o 
 -22   2  21        4.36      -36.92     24.61 o 
 -20   2  21        4.57      -40.13     26.76 o 
 -18   2  21        0.32        6.52     23.45 o 
 -16   2  21        0.09       11.08     43.99 o 
 -14   2  21        5.93       -5.56     26.36 o 
 -12   2  21       50.90       28.56     27.79 o 
 -10   2  21       32.38       18.90     28.65 o 
  -8   2  21       79.24       82.61     38.35 o 
 -23   3  21        6.72      -41.87     27.91 o 
 -21   3  21        8.33      -16.41     26.20 o 
 -19   3  21        1.56       25.88     42.48 o 
 -17   3  21       55.96       58.06     46.26 o 
 -15   3  21      182.75      194.03     34.04 o 
 -13   3  21      190.05      227.61     31.23 o 
 -11   3  21       48.96       -3.72     27.76 o 
  -9   3  21       29.85       -7.78     28.12 o 
  -7   3  21       43.01       17.40     37.93 o 
 -22   4  21       13.53       28.04     45.50 o 
 -20   4  21       23.60       16.17     42.92 o 
 -18   4  21        3.85        4.72     30.44 o 
 -16   4  21       66.64       64.09     36.89 o 
 -14   4  21      213.42      218.14     32.30 o 
 -12   4  21      130.87      115.70     27.87 o 
 -10   4  21       17.02       42.47     34.06 o 
  -8   4  21        0.49       33.88     29.89 o 
 -21   5  21        8.12       58.23     47.88 o 
 -19   5  21        9.74      -11.37     31.43 o 
 -17   5  21        1.39       -9.92     34.54 o 
 -15   5  21       14.28       12.43     33.20 o 
 -13   5  21       72.59       69.95     28.69 o 
 -11   5  21       20.32        1.46     28.32 o 
 -18   6  21       94.04      121.50     36.26 o 
 -16   6  21       32.41       16.63     35.88 o 
 -14   6  21       41.65       12.51     37.09 o 
 -22   0  22      214.17      299.33     53.48 o 
 -20   0  22      245.47      241.54     49.60 o 
 -18   0  22      794.64      715.55     57.37 o 
 -16   0  22      566.50      624.55     75.16 o 
 -14   0  22      196.88      168.21     53.05 o 
 -12   0  22       17.73        1.94     47.66 o 
 -10   0  22        2.88      -58.23     48.52 o 
 -23   1  22       17.22       -1.82     28.78 o 
 -21   1  22       55.13       88.34     32.07 o 
 -19   1  22      167.82      184.43     33.93 o 
 -17   1  22      184.91      200.06     40.00 o 
 -15   1  22      159.20      164.10     30.05 o 
 -13   1  22       81.66      115.68     41.10 o 
 -11   1  22        7.93      -44.88     34.53 o 
 -22   2  22        0.88      -41.17     27.45 o 
 -20   2  22        2.02      -41.10     27.40 o 
 -18   2  22        1.03      -30.52     30.71 o 
 -16   2  22        3.92      -25.95     33.53 o 
 -14   2  22       28.62       21.26     28.83 o 
 -12   2  22       13.88      -11.54     35.66 o 
 -10   2  22        7.39        5.27     39.18 o 
 -21   3  22        0.04      -27.60     43.99 o 
 -19   3  22       17.36      -22.64     45.07 o 
 -17   3  22        4.78       -7.41     31.87 o 
 -15   3  22        3.26      -39.42     26.43 o 
 -13   3  22        1.62      -27.56     27.62 o 
 -11   3  22        0.33      -32.20     27.01 o 
 -20   4  22        9.58       20.06     48.52 o 
 -18   4  22       13.55       -6.03     34.80 o 
 -16   4  22        0.11       25.80     35.13 o 
 -14   4  22       16.89      -41.28     36.02 o 
 -19   1  23       63.28      158.08     50.25 o 
 -17   1  23        2.04      -14.64     36.66 o 
 -15   1  23        3.60      -22.43     37.88 o 
                                                 
